# Supplementary material for: Crystal structure of (E)-4-hy­droxy-N′-(3-meth­oxy­benzyl­idene)benzohydrazide
Source: Acta Crystallogr E Crystallogr Commun. 2016 Aug 26;72(Pt 9):1339–42. doi: 10.1107/S2056989016013268 (PMC5120720; doi:10.1107/S2056989016013268)
Supplement: Supplementary file 1 [file e-72-01339-sup1.cif]

##############################################################################
#                                                                            #
# This CIF contains the data in a paper accepted for publication in          #
# Acta Crystallographica Section E. It conforms to the requirements of       #
# Notes for Authors for Acta Crystallographica Section E, and has been       #
# peer reviewed under the auspices of the IUCr Commission on Journals.       #
#                                                                            #
# Full details of the Crystallographic Information File format               #
# are given in the paper "The Crystallographic Information File (CIF):       #
# a New Standard Archive File for Crystallography" by S. R. Hall, F. H.      #
# Allen and I. D. Brown [Acta Cryst. (1991), A47, 655-685].                  #
#                                                                            #
# The current version of the core CIF dictionary is obtainable from          #
# ftp://ftp.iucr.org/pub/cif_core.dic.                                       #
#                                                                            #
# Software is freely available for graphical display of the structure(s)     #
# in this CIF. For information consult the CIF software page                 #
# http://www.iucr.org/resources/cif/software.                                #
#                                                                            #
# This file may be used for bona fide research purposes within the           #
# scientific community so long as proper attribution is given to the journal # 
# article from which it was obtained.                                        #
#                                                                            #
##############################################################################
data_global
_audit_creation_method     'form.cif (version 2.0)'
_journal_data_validation_number     ?
_journal_date_recd_electronic     2016-07-01
_journal_date_accepted     2016-08-18
_journal_name_full     'Acta Crystallographica, Section E'
_journal_year     2016
_journal_volume     72
_journal_issue      9
_journal_page_first     1339
_journal_page_last     1342
_journal_paper_category     GO
_journal_paper_doi     10.1107/S2056989016013268
_journal_coeditor_code     PK2585
_publ_contact_author_name     'Assoc. Prof. Dr. Suchada Chantrapromma'
_publ_contact_author_address
;
      Department of Chemistry
      Faculty of Science
      Prince of Songkla University
      Hat-Yai, Songkhla 90112
      THAILAND
;
_publ_contact_author_email     'suchada.c@psu.ac.th'
_publ_contact_author_fax     '66 74 558841'
_publ_contact_author_phone     '66 74 288447'
_publ_section_title
;
Crystal structure of
(<i>E</i>)-4-hydroxy-<i>N</i>'-(3-methoxybenzylidene)benzohydrazide
;
_publ_section_title_footnote
;
 This paper is dedicated to His Majesty the late King Mongkut (King Rama IV) of
Thailand, The Father of Science in Thailand, for his modernization of science
and technology of the country on the occasion of `Thai National Science Day'
which fell on 18 August.
;
loop_
    _publ_author_name
    _publ_author_footnote
    _publ_author_address
    'Suchada Chantrapromma'
;
      Thomson Reuters ResearcherID: A-5085-2009.
;
;  Department of Chemistry
   Faculty of Science
   Prince of Songkla University
   Hat-Yai, Songkhla 90112
   Thailand
;
    'Patcharawadee Prachumrat' ?
;  Department of Chemistry
   Faculty of Science
   Prince of Songkla University
   Hat-Yai, Songkhla 90112
   Thailand
;
    'Pumsak Ruanwas' ?
;  Department of Chemistry
   Faculty of Science
   Prince of Songkla University
   Hat-Yai, Songkhla 90112
   Thailand
;
    'Nawong Boonnak' ?
;  Department of Basic Science and Mathematics
   Faculty of Science
   Thaksin University
   Muang, Songkhla 90000
   Thailand
;
    'Kassim, Mohammad B.' ?
;  School of Chemical Sciences & Food Technology
   Faculty of Science & Technology
   Universiti Kebangsaan Malaysia
   43600 Bangi, Selangor
   Malaysia
   Fuel Cell Institute
   Universiti Kebangsaan Malaysia
   43600 Bangi, Selangor
   Malaysia
;
_publ_section_synopsis
;
The molecules of C~15~H~14~N~2~O~3~ are slightly twisted. N---H...O, O---H...N
and O---H...O hydrogen bonds play an important role in the crystal packing,
resulting in the formation of molecular sheets parallel to the <i>bc</i>
plane.
;
data_I
_audit_creation_method     SHELXL-97
_database_code_depnum_ccdc_archive     'CCDC 1499671'
_chemical_name_systematic
;
(<i>E</i>)-4-Hydroxy-<i>N</i>'-(3-methoxybenzylidene)benzohydrazide
;
_chemical_name_common
;
(<i>E</i>)-4-Hydroxy-<i>N</i>'-(3-methoxybenzylidene)benzohydrazide
;
_chemical_formula_moiety     'C15 H14 N2 O3'
_chemical_formula_sum     'C15 H14 N2 O3'
_chemical_formula_iupac     'C15 H14 N2 O3'
_chemical_formula_weight     270.28
_chemical_melting_point     ?
_chemical_melting_point_gt     478
_chemical_melting_point_lt     479
_space_group_crystal_system     monoclinic
_space_group_name_H-M_alt     'P 21/c'
_space_group_name_Hall     '-P 2ybc'
loop_
    _symmetry_equiv_pos_as_xyz
    'x, y, z'
    '-x, y+1/2, -z+1/2'
    '-x, -y, -z'
    'x, -y-1/2, z-1/2'
_cell_length_a     9.2713(6)
_cell_length_b     19.0235(11)
_cell_length_c     15.6054(9)
_cell_angle_alpha     90.00
_cell_angle_beta     105.118(2)
_cell_angle_gamma     90.00
_cell_volume     2657.1(3)
_cell_formula_units_Z     8
_cell_measurement_reflns_used     5213
_cell_measurement_theta_min     2.91
_cell_measurement_theta_max     26.00
_cell_measurement_temperature     300(2)
_exptl_crystal_description     Block
_exptl_crystal_colour     Colorless
_exptl_crystal_size_max     0.13
_exptl_crystal_size_mid     0.10
_exptl_crystal_size_min     0.10
_exptl_crystal_density_diffrn     1.351
_exptl_crystal_density_meas     ?
_exptl_crystal_density_method     'not measured'
_exptl_crystal_F_000     1136
_exptl_absorpt_coefficient_mu     0.096
_exptl_absorpt_correction_type     multi-scan
_exptl_absorpt_process_details
;
(SADABS; Bruker, 2007)
;
_exptl_absorpt_correction_T_min     0.9877
_exptl_absorpt_correction_T_max     0.9905
_exptl_special_details
;
;
_diffrn_ambient_temperature     300(2)
_diffrn_radiation_type     MoK\a
_diffrn_radiation_wavelength     0.71073
_diffrn_measurement_device_type     'Bruker SMART'
_diffrn_measurement_method     '\f and \w scans'
_diffrn_detector_area_resol_mean     ?
_diffrn_reflns_number     70844
_diffrn_reflns_av_R_equivalents     0.1030
_diffrn_reflns_av_sigmaI/netI     0.0423
_diffrn_reflns_theta_min     2.91
_diffrn_reflns_theta_max     26.00
_diffrn_reflns_theta_full     26.00
_diffrn_measured_fraction_theta_max     0.998
_diffrn_measured_fraction_theta_full     0.998
_diffrn_reflns_limit_h_min     -11
_diffrn_reflns_limit_h_max     11
_diffrn_reflns_limit_k_min     -23
_diffrn_reflns_limit_k_max     23
_diffrn_reflns_limit_l_min     -19
_diffrn_reflns_limit_l_max     18
_refine_special_details
;
 Refinement of F^2^ against ALL reflections.  The weighted R-factor wR and
 goodness of fit S are based on F^2^, conventional R-factors R are based
 on F, with F set to zero for negative F^2^. The threshold expression of
 F^2^ > 2sigma(F^2^) is used only for calculating R-factors(gt) etc. and is
 not relevant to the choice of reflections for refinement.  R-factors based
 on F^2^ are statistically about twice as large as those based on F, and R-
 factors based on ALL data will be even larger.
;
_reflns_number_total     5213
_reflns_number_gt     3311
_reflns_threshold_expression     'I > 2\s(I)'
_refine_ls_structure_factor_coef     Fsqd
_refine_ls_matrix_type     full
_refine_ls_R_factor_all     0.0940
_refine_ls_R_factor_gt     0.0459
_refine_ls_wR_factor_gt     0.0874
_refine_ls_wR_factor_ref     0.1054
_refine_ls_goodness_of_fit_ref     1.060
_refine_ls_restrained_S_all     1.060
_refine_ls_number_reflns     5213
_refine_ls_number_parameters     364
_refine_ls_number_restraints     0
_refine_ls_hydrogen_treatment     constr
_refine_ls_weighting_scheme     calc
_refine_ls_weighting_details
         'calc w=1/[\s^2^(Fo^2^)+(0.0400P)^2^+0.6020P] where P=(Fo^2^+2Fc^2^)/3'
_atom_sites_solution_hydrogens     geom
_atom_sites_solution_primary     direct
_atom_sites_solution_secondary     difmap
_refine_ls_shift/su_max     0.001
_refine_ls_shift/su_mean     0.000
_refine_diff_density_max     0.144
_refine_diff_density_min     -0.155
_refine_ls_extinction_method     SHELXL
_refine_ls_extinction_coef     0.0036(6)
_refine_ls_extinction_expression
                                  'Fc^*^=kFc[1+0.001xFc^2^\l^3^/sin(2\q)]^-1/4^'
loop_
    _atom_type_symbol
    _atom_type_description
    _atom_type_scat_dispersion_real
    _atom_type_scat_dispersion_imag
    _atom_type_scat_source
    'C' 'C' 0.0033 0.0016
                         'International Tables Vol C Tables 4.2.6.8 and 6.1.1.4'
    'H' 'H' 0.0000 0.0000
                         'International Tables Vol C Tables 4.2.6.8 and 6.1.1.4'
    'N' 'N' 0.0061 0.0033
                         'International Tables Vol C Tables 4.2.6.8 and 6.1.1.4'
    'O' 'O' 0.0106 0.0060
                         'International Tables Vol C Tables 4.2.6.8 and 6.1.1.4'
_computing_data_collection
;
<i>SMART</i> (Bruker, 2007)
;
_computing_cell_refinement
;
<i>SMART</i> (Bruker, 2007)
;
_computing_data_reduction
;
<i>SAINT</i> (Bruker, 2007)
;
_computing_structure_solution
;
<i>SHELXTL</i> (Sheldrick, 2008)
;
_computing_structure_refinement
;
<i>SHELXTL</i> (Sheldrick, 2008)
;
_computing_molecular_graphics
;
Mercury (Macrae <i>et al</i>., 2006)
;
_computing_publication_material
;
SHELXTL (Sheldrick, 2008), PLATON (Spek, 2009), Mercury (Macrae
<i>et al</i>., 2006) and publCIF (Westrip, 2010)
;
loop_
    _atom_site_type_symbol
    _atom_site_label
    _atom_site_fract_x
    _atom_site_fract_y
    _atom_site_fract_z
    _atom_site_U_iso_or_equiv
    _atom_site_adp_type
    _atom_site_calc_flag
    _atom_site_refinement_flags
    _atom_site_occupancy
    _atom_site_symmetry_multiplicity
    _atom_site_disorder_assembly
    _atom_site_disorder_group
    O O1A 0.43409(17) 0.27645(8) 0.84360(9) 0.0583(4) Uani d . 1 1 . .
    O O2A 0.50983(17) 0.14048(8) 0.48887(9) 0.0572(4) Uani d . 1 1 . .
    H H2A 0.4658 0.1573 0.4409 0.086 Uiso d R 1 1 . .
    O O3A 0.25586(17) 0.54386(7) 1.08045(9) 0.0536(4) Uani d . 1 1 . .
    N N1A 0.26003(19) 0.33795(8) 0.74482(10) 0.0447(4) Uani d . 1 1 . .
    H H1A 0.2151 0.3461 0.6911 0.054 Uiso d R 1 1 . .
    N N2A 0.24503(19) 0.38366(9) 0.81022(10) 0.0445(4) Uani d . 1 1 . .
    C C1A 0.3853(2) 0.24216(9) 0.69253(12) 0.0352(4) Uani d . 1 1 . .
    C C2A 0.5205(2) 0.20673(10) 0.70688(13) 0.0436(5) Uani d . 1 1 . .
    H H2A1 0.5851 0.2058 0.7636 0.052 Uiso calc R 1 1 . .
    C C3A 0.5603(2) 0.17300(11) 0.63865(13) 0.0471(5) Uani d . 1 1 . .
    H H3A 0.6518 0.1501 0.6492 0.057 Uiso calc R 1 1 . .
    C C4A 0.4647(2) 0.17309(9) 0.55460(12) 0.0386(5) Uani d . 1 1 . .
    C C5A 0.3262(2) 0.20502(10) 0.53997(12) 0.0416(5) Uani d . 1 1 . .
    H H5A 0.2594 0.2033 0.4840 0.050 Uiso calc R 1 1 . .
    C C6A 0.2875(2) 0.23933(10) 0.60853(12) 0.0398(5) Uani d . 1 1 . .
    H H6A 0.1945 0.2609 0.5983 0.048 Uiso calc R 1 1 . .
    C C7A 0.3611(2) 0.28530(10) 0.76666(12) 0.0392(5) Uani d . 1 1 . .
    C C8A 0.1550(2) 0.43474(10) 0.78455(13) 0.0440(5) Uani d . 1 1 . .
    H H8AA 0.1032 0.4378 0.7250 0.053 Uiso calc R 1 1 . .
    C C9A 0.1313(2) 0.48859(10) 0.84627(13) 0.0421(5) Uani d . 1 1 . .
    C C10A 0.2082(2) 0.48732(10) 0.93602(13) 0.0432(5) Uani d . 1 1 . .
    H H10A 0.2769 0.4518 0.9579 0.052 Uiso calc R 1 1 . .
    C C11A 0.1817(2) 0.53895(10) 0.99222(13) 0.0439(5) Uani d . 1 1 . .
    C C12A 0.0746(3) 0.58989(11) 0.96013(16) 0.0560(6) Uani d . 1 1 . .
    H H12A 0.0518 0.6228 0.9987 0.067 Uiso calc R 1 1 . .
    C C13A 0.0025(3) 0.59198(12) 0.87190(17) 0.0625(6) Uani d . 1 1 . .
    H H13A -0.0670 0.6272 0.8505 0.075 Uiso calc R 1 1 . .
    C C14A 0.0317(2) 0.54234(11) 0.81427(15) 0.0550(6) Uani d . 1 1 . .
    H H14A -0.0155 0.5450 0.7540 0.066 Uiso calc R 1 1 . .
    C C15A 0.3876(3) 0.50331(13) 1.10988(15) 0.0653(7) Uani d . 1 1 . .
    H H15A 0.3614 0.4549 1.1149 0.098 Uiso calc R 1 1 . .
    H H15B 0.4440 0.5202 1.1667 0.098 Uiso calc R 1 1 . .
    H H15C 0.4467 0.5073 1.0680 0.098 Uiso calc R 1 1 . .
    O O1B 0.09195(17) 0.78644(7) 0.80813(9) 0.0548(4) Uani d . 1 1 . .
    O O2B 0.02120(15) 0.63829(7) 0.43779(9) 0.0514(4) Uani d . 1 1 . .
    H H2B 0.0628 0.6534 0.4012 0.077 Uiso d R 1 1 . .
    O O3B 0.33565(17) 1.02397(7) 1.12977(9) 0.0571(4) Uani d . 1 1 . .
    N N1B 0.19818(18) 0.87025(9) 0.74304(10) 0.0455(4) Uani d . 1 1 . .
    H H1B 0.2149 0.8885 0.6952 0.055 Uiso d R 1 1 . .
    N N2B 0.22473(18) 0.91065(9) 0.81927(10) 0.0427(4) Uani d . 1 1 . .
    C C1B 0.1108(2) 0.76347(10) 0.66236(11) 0.0356(4) Uani d . 1 1 . .
    C C2B 0.0026(2) 0.71118(10) 0.64794(12) 0.0419(5) Uani d . 1 1 . .
    H H2B1 -0.0523 0.7042 0.6893 0.050 Uiso calc R 1 1 . .
    C C3B -0.0245(2) 0.66956(11) 0.57357(13) 0.0443(5) Uani d . 1 1 . .
    H H3B -0.0972 0.6347 0.5650 0.053 Uiso calc R 1 1 . .
    C C4B 0.0561(2) 0.67953(10) 0.51149(12) 0.0364(4) Uani d . 1 1 . .
    C C5B 0.1669(2) 0.72987(10) 0.52587(12) 0.0395(5) Uani d . 1 1 . .
    H H5B 0.2234 0.7357 0.4851 0.047 Uiso calc R 1 1 . .
    C C6B 0.1938(2) 0.77149(10) 0.60057(12) 0.0391(5) Uani d . 1 1 . .
    H H6B 0.2685 0.8054 0.6098 0.047 Uiso calc R 1 1 . .
    C C7B 0.1325(2) 0.80650(10) 0.74351(12) 0.0398(5) Uani d . 1 1 . .
    C C8B 0.2720(2) 0.97284(11) 0.81420(13) 0.0444(5) Uani d . 1 1 . .
    H H8BA 0.2831 0.9889 0.7600 0.053 Uiso calc R 1 1 . .
    C C9B 0.3094(2) 1.01972(10) 0.89046(13) 0.0406(5) Uani d . 1 1 . .
    C C10B 0.2934(2) 0.99840(10) 0.97275(13) 0.0413(5) Uani d . 1 1 . .
    H H10B 0.2493 0.9553 0.9784 0.050 Uiso calc R 1 1 . .
    C C11B 0.3427(2) 1.04106(10) 1.04576(13) 0.0432(5) Uani d . 1 1 . .
    C C12B 0.4064(2) 1.10571(10) 1.03710(15) 0.0487(5) Uani d . 1 1 . .
    H H12B 0.4415 1.1342 1.0866 0.058 Uiso calc R 1 1 . .
    C C13B 0.4175(2) 1.12758(11) 0.95555(16) 0.0524(6) Uani d . 1 1 . .
    H H13B 0.4581 1.1715 0.9496 0.063 Uiso calc R 1 1 . .
    C C14B 0.3690(2) 1.08499(11) 0.88184(14) 0.0486(5) Uani d . 1 1 . .
    H H14B 0.3764 1.1003 0.8266 0.058 Uiso calc R 1 1 . .
    C C15B 0.2675(3) 0.95877(13) 1.14034(16) 0.0703(7) Uani d . 1 1 . .
    H H15D 0.1643 0.9597 1.1077 0.105 Uiso calc R 1 1 . .
    H H15E 0.2746 0.9511 1.2021 0.105 Uiso calc R 1 1 . .
    H H15F 0.3177 0.9214 1.1184 0.105 Uiso calc R 1 1 . .
loop_
    _atom_site_aniso_label
    _atom_site_aniso_U_11
    _atom_site_aniso_U_22
    _atom_site_aniso_U_33
    _atom_site_aniso_U_12
    _atom_site_aniso_U_13
    _atom_site_aniso_U_23
    O1A 0.0767(11) 0.0669(10) 0.0272(8) 0.0185(8) 0.0063(7) -0.0019(7)
    O2A 0.0749(10) 0.0647(10) 0.0332(8) 0.0202(8) 0.0163(7) -0.0020(7)
    O3A 0.0674(10) 0.0563(9) 0.0421(9) 0.0040(8) 0.0233(8) -0.0093(7)
    N1A 0.0599(11) 0.0465(10) 0.0263(8) 0.0091(9) 0.0087(8) -0.0062(7)
    N2A 0.0578(11) 0.0449(10) 0.0343(9) 0.0003(9) 0.0180(8) -0.0083(8)
    C1A 0.0442(11) 0.0326(10) 0.0285(10) -0.0021(9) 0.0088(8) 0.0007(8)
    C2A 0.0470(12) 0.0498(12) 0.0290(11) 0.0036(10) 0.0010(9) -0.0024(9)
    C3A 0.0455(12) 0.0531(13) 0.0401(12) 0.0110(10) 0.0064(10) -0.0024(10)
    C4A 0.0535(13) 0.0344(11) 0.0291(10) 0.0023(9) 0.0130(9) 0.0003(8)
    C5A 0.0523(13) 0.0412(11) 0.0269(10) 0.0025(10) 0.0026(9) -0.0007(9)
    C6A 0.0418(11) 0.0401(11) 0.0350(11) 0.0064(9) 0.0055(9) 0.0015(9)
    C7A 0.0483(12) 0.0409(11) 0.0298(11) -0.0014(10) 0.0125(9) 0.0010(9)
    C8A 0.0493(12) 0.0455(12) 0.0389(11) -0.0026(10) 0.0144(10) -0.0063(10)
    C9A 0.0450(12) 0.0403(11) 0.0441(12) -0.0050(10) 0.0169(10) -0.0082(9)
    C10A 0.0502(12) 0.0407(11) 0.0442(12) 0.0009(9) 0.0222(10) -0.0020(9)
    C11A 0.0515(13) 0.0434(12) 0.0419(12) -0.0077(10) 0.0212(10) -0.0078(10)
    C12A 0.0589(14) 0.0465(13) 0.0655(16) 0.0012(11) 0.0215(12) -0.0200(11)
    C13A 0.0578(15) 0.0512(14) 0.0730(17) 0.0118(11) 0.0072(13) -0.0147(13)
    C14A 0.0520(14) 0.0534(14) 0.0555(14) 0.0007(11) 0.0071(11) -0.0116(11)
    C15A 0.0728(16) 0.0820(17) 0.0445(14) 0.0122(14) 0.0212(12) -0.0030(12)
    O1B 0.0828(11) 0.0569(9) 0.0305(8) -0.0083(8) 0.0249(8) -0.0005(7)
    O2B 0.0628(9) 0.0577(9) 0.0376(8) -0.0053(7) 0.0203(7) -0.0119(7)
    O3B 0.0770(11) 0.0564(10) 0.0427(9) -0.0050(8) 0.0243(8) -0.0114(7)
    N1B 0.0596(11) 0.0526(11) 0.0263(9) -0.0061(9) 0.0149(8) -0.0037(8)
    N2B 0.0491(10) 0.0508(11) 0.0275(9) 0.0003(8) 0.0090(7) -0.0048(8)
    C1B 0.0400(11) 0.0418(11) 0.0240(10) 0.0045(9) 0.0067(8) 0.0021(8)
    C2B 0.0465(12) 0.0522(12) 0.0321(11) -0.0004(10) 0.0194(9) 0.0011(9)
    C3B 0.0473(12) 0.0485(12) 0.0400(12) -0.0057(10) 0.0165(10) -0.0053(10)
    C4B 0.0421(11) 0.0407(11) 0.0263(10) 0.0067(9) 0.0089(9) -0.0011(8)
    C5B 0.0414(11) 0.0504(12) 0.0304(10) 0.0037(10) 0.0161(9) 0.0037(9)
    C6B 0.0408(11) 0.0469(12) 0.0299(10) -0.0016(9) 0.0099(9) 0.0014(9)
    C7B 0.0440(12) 0.0480(12) 0.0269(11) 0.0021(10) 0.0081(9) 0.0022(9)
    C8B 0.0486(12) 0.0520(13) 0.0348(11) 0.0006(10) 0.0148(10) 0.0014(9)
    C9B 0.0396(11) 0.0419(12) 0.0405(12) 0.0040(9) 0.0106(9) -0.0017(9)
    C10B 0.0433(11) 0.0399(11) 0.0431(12) -0.0001(9) 0.0159(9) -0.0046(9)
    C11B 0.0457(12) 0.0409(12) 0.0445(12) 0.0064(10) 0.0144(10) -0.0078(10)
    C12B 0.0503(13) 0.0395(12) 0.0540(14) 0.0053(10) 0.0098(11) -0.0118(10)
    C13B 0.0524(13) 0.0350(12) 0.0694(16) 0.0015(10) 0.0150(12) 0.0001(11)
    C14B 0.0548(13) 0.0449(13) 0.0485(13) 0.0077(10) 0.0177(11) 0.0087(10)
    C15B 0.099(2) 0.0647(16) 0.0586(16) -0.0104(15) 0.0407(14) -0.0043(13)
_geom_special_details
;
 All esds (except the esd in the dihedral angle between two l.s. planes)
 are estimated using the full covariance matrix.  The cell esds are taken
 into account individually in the estimation of esds in distances, angles
 and torsion angles; correlations between esds in cell parameters are only
 used when they are defined by crystal symmetry.  An approximate (isotropic)
 treatment of cell esds is used for estimating esds involving l.s. planes.
;
loop_
    _geom_bond_atom_site_label_1
    _geom_bond_atom_site_label_2
    _geom_bond_site_symmetry_2
    _geom_bond_distance
    _geom_bond_publ_flag
    O1A C7A . 1.226(2) ?
    O2A C4A . 1.355(2) ?
    O2A H2A . 0.8194 ?
    O3A C11A . 1.372(2) ?
    O3A C15A . 1.416(3) ?
    N1A C7A . 1.353(2) ?
    N1A N2A . 1.375(2) ?
    N1A H1A . 0.8478 ?
    N2A C8A . 1.275(2) ?
    C1A C6A . 1.387(2) ?
    C1A C2A . 1.389(3) ?
    C1A C7A . 1.483(3) ?
    C2A C3A . 1.373(3) ?
    C2A H2A1 . 0.9300 ?
    C3A C4A . 1.378(3) ?
    C3A H3A . 0.9300 ?
    C4A C5A . 1.385(3) ?
    C5A C6A . 1.378(3) ?
    C5A H5A . 0.9300 ?
    C6A H6A . 0.9300 ?
    C8A C9A . 1.461(3) ?
    C8A H8AA . 0.9300 ?
    C9A C14A . 1.381(3) ?
    C9A C10A . 1.396(3) ?
    C10A C11A . 1.381(3) ?
    C10A H10A . 0.9300 ?
    C11A C12A . 1.384(3) ?
    C12A C13A . 1.365(3) ?
    C12A H12A . 0.9300 ?
    C13A C14A . 1.379(3) ?
    C13A H13A . 0.9300 ?
    C14A H14A . 0.9300 ?
    C15A H15A . 0.9600 ?
    C15A H15B . 0.9600 ?
    C15A H15C . 0.9600 ?
    O1B C7B . 1.225(2) ?
    O2B C4B . 1.360(2) ?
    O2B H2B . 0.8198 ?
    O3B C11B . 1.369(2) ?
    O3B C15B . 1.421(3) ?
    N1B C7B . 1.358(2) ?
    N1B N2B . 1.383(2) ?
    N1B H1B . 0.8736 ?
    N2B C8B . 1.271(2) ?
    C1B C2B . 1.388(3) ?
    C1B C6B . 1.390(2) ?
    C1B C7B . 1.477(3) ?
    C2B C3B . 1.373(3) ?
    C2B H2B1 . 0.9300 ?
    C3B C4B . 1.382(3) ?
    C3B H3B . 0.9300 ?
    C4B C5B . 1.379(3) ?
    C5B C6B . 1.377(2) ?
    C5B H5B . 0.9300 ?
    C6B H6B . 0.9300 ?
    C8B C9B . 1.455(3) ?
    C8B H8BA . 0.9300 ?
    C9B C14B . 1.380(3) ?
    C9B C10B . 1.391(3) ?
    C10B C11B . 1.376(3) ?
    C10B H10B . 0.9300 ?
    C11B C12B . 1.386(3) ?
    C12B C13B . 1.368(3) ?
    C12B H12B . 0.9300 ?
    C13B C14B . 1.383(3) ?
    C13B H13B . 0.9300 ?
    C14B H14B . 0.9300 ?
    C15B H15D . 0.9600 ?
    C15B H15E . 0.9600 ?
    C15B H15F . 0.9600 ?
loop_
    _geom_angle_atom_site_label_1
    _geom_angle_atom_site_label_2
    _geom_angle_atom_site_label_3
    _geom_angle_site_symmetry_1
    _geom_angle_site_symmetry_3
    _geom_angle
    _geom_angle_publ_flag
    C4A O2A H2A . . 109.6 ?
    C11A O3A C15A . . 116.91(15) ?
    C7A N1A N2A . . 118.59(16) ?
    C7A N1A H1A . . 120.9 ?
    N2A N1A H1A . . 120.0 ?
    C8A N2A N1A . . 115.67(16) ?
    C6A C1A C2A . . 118.28(17) ?
    C6A C1A C7A . . 124.35(17) ?
    C2A C1A C7A . . 117.18(16) ?
    C3A C2A C1A . . 121.01(18) ?
    C3A C2A H2A1 . . 119.5 ?
    C1A C2A H2A1 . . 119.5 ?
    C2A C3A C4A . . 120.08(19) ?
    C2A C3A H3A . . 120.0 ?
    C4A C3A H3A . . 120.0 ?
    O2A C4A C3A . . 118.10(18) ?
    O2A C4A C5A . . 122.16(17) ?
    C3A C4A C5A . . 119.73(17) ?
    C6A C5A C4A . . 119.84(17) ?
    C6A C5A H5A . . 120.1 ?
    C4A C5A H5A . . 120.1 ?
    C5A C6A C1A . . 120.91(18) ?
    C5A C6A H6A . . 119.5 ?
    C1A C6A H6A . . 119.5 ?
    O1A C7A N1A . . 121.15(17) ?
    O1A C7A C1A . . 122.06(18) ?
    N1A C7A C1A . . 116.69(16) ?
    N2A C8A C9A . . 121.71(19) ?
    N2A C8A H8AA . . 119.1 ?
    C9A C8A H8AA . . 119.1 ?
    C14A C9A C10A . . 119.58(18) ?
    C14A C9A C8A . . 118.82(19) ?
    C10A C9A C8A . . 121.59(19) ?
    C11A C10A C9A . . 119.74(19) ?
    C11A C10A H10A . . 120.1 ?
    C9A C10A H10A . . 120.1 ?
    O3A C11A C10A . . 124.05(19) ?
    O3A C11A C12A . . 116.09(18) ?
    C10A C11A C12A . . 119.9(2) ?
    C13A C12A C11A . . 120.1(2) ?
    C13A C12A H12A . . 119.9 ?
    C11A C12A H12A . . 119.9 ?
    C12A C13A C14A . . 120.7(2) ?
    C12A C13A H13A . . 119.7 ?
    C14A C13A H13A . . 119.7 ?
    C13A C14A C9A . . 119.9(2) ?
    C13A C14A H14A . . 120.1 ?
    C9A C14A H14A . . 120.1 ?
    O3A C15A H15A . . 109.5 ?
    O3A C15A H15B . . 109.5 ?
    H15A C15A H15B . . 109.5 ?
    O3A C15A H15C . . 109.5 ?
    H15A C15A H15C . . 109.5 ?
    H15B C15A H15C . . 109.5 ?
    C4B O2B H2B . . 109.5 ?
    C11B O3B C15B . . 116.88(16) ?
    C7B N1B N2B . . 118.10(16) ?
    C7B N1B H1B . . 122.7 ?
    N2B N1B H1B . . 118.9 ?
    C8B N2B N1B . . 116.77(16) ?
    C2B C1B C6B . . 118.26(17) ?
    C2B C1B C7B . . 117.84(16) ?
    C6B C1B C7B . . 123.90(18) ?
    C3B C2B C1B . . 121.04(17) ?
    C3B C2B H2B1 . . 119.5 ?
    C1B C2B H2B1 . . 119.5 ?
    C2B C3B C4B . . 119.98(19) ?
    C2B C3B H3B . . 120.0 ?
    C4B C3B H3B . . 120.0 ?
    O2B C4B C5B . . 122.75(16) ?
    O2B C4B C3B . . 117.43(17) ?
    C5B C4B C3B . . 119.81(17) ?
    C6B C5B C4B . . 120.00(17) ?
    C6B C5B H5B . . 120.0 ?
    C4B C5B H5B . . 120.0 ?
    C5B C6B C1B . . 120.86(18) ?
    C5B C6B H6B . . 119.6 ?
    C1B C6B H6B . . 119.6 ?
    O1B C7B N1B . . 121.12(17) ?
    O1B C7B C1B . . 122.05(18) ?
    N1B C7B C1B . . 116.82(16) ?
    N2B C8B C9B . . 122.14(18) ?
    N2B C8B H8BA . . 118.9 ?
    C9B C8B H8BA . . 118.9 ?
    C14B C9B C10B . . 119.63(18) ?
    C14B C9B C8B . . 119.20(19) ?
    C10B C9B C8B . . 121.09(18) ?
    C11B C10B C9B . . 119.99(19) ?
    C11B C10B H10B . . 120.0 ?
    C9B C10B H10B . . 120.0 ?
    O3B C11B C10B . . 124.36(18) ?
    O3B C11B C12B . . 115.60(18) ?
    C10B C11B C12B . . 120.03(19) ?
    C13B C12B C11B . . 119.9(2) ?
    C13B C12B H12B . . 120.1 ?
    C11B C12B H12B . . 120.1 ?
    C12B C13B C14B . . 120.5(2) ?
    C12B C13B H13B . . 119.7 ?
    C14B C13B H13B . . 119.7 ?
    C9B C14B C13B . . 119.9(2) ?
    C9B C14B H14B . . 120.1 ?
    C13B C14B H14B . . 120.1 ?
    O3B C15B H15D . . 109.5 ?
    O3B C15B H15E . . 109.5 ?
    H15D C15B H15E . . 109.5 ?
    O3B C15B H15F . . 109.5 ?
    H15D C15B H15F . . 109.5 ?
    H15E C15B H15F . . 109.5 ?
loop_
    _geom_torsion_atom_site_label_1
    _geom_torsion_atom_site_label_2
    _geom_torsion_atom_site_label_3
    _geom_torsion_atom_site_label_4
    _geom_torsion_site_symmetry_1
    _geom_torsion_site_symmetry_2
    _geom_torsion_site_symmetry_3
    _geom_torsion_site_symmetry_4
    _geom_torsion
    _geom_torsion_publ_flag
    C7A N1A N2A C8A . . . . 175.70(18) ?
    C6A C1A C2A C3A . . . . 3.6(3) ?
    C7A C1A C2A C3A . . . . -171.59(18) ?
    C1A C2A C3A C4A . . . . -0.9(3) ?
    C2A C3A C4A O2A . . . . 178.58(18) ?
    C2A C3A C4A C5A . . . . -2.4(3) ?
    O2A C4A C5A C6A . . . . -178.03(18) ?
    C3A C4A C5A C6A . . . . 3.0(3) ?
    C4A C5A C6A C1A . . . . -0.3(3) ?
    C2A C1A C6A C5A . . . . -3.0(3) ?
    C7A C1A C6A C5A . . . . 171.83(17) ?
    N2A N1A C7A O1A . . . . 2.8(3) ?
    N2A N1A C7A C1A . . . . -173.49(16) ?
    C6A C1A C7A O1A . . . . 165.80(19) ?
    C2A C1A C7A O1A . . . . -19.4(3) ?
    C6A C1A C7A N1A . . . . -17.9(3) ?
    C2A C1A C7A N1A . . . . 156.92(17) ?
    N1A N2A C8A C9A . . . . -178.14(16) ?
    N2A C8A C9A C14A . . . . -179.67(19) ?
    N2A C8A C9A C10A . . . . 1.2(3) ?
    C14A C9A C10A C11A . . . . 1.3(3) ?
    C8A C9A C10A C11A . . . . -179.55(17) ?
    C15A O3A C11A C10A . . . . 14.2(3) ?
    C15A O3A C11A C12A . . . . -165.74(19) ?
    C9A C10A C11A O3A . . . . -177.20(18) ?
    C9A C10A C11A C12A . . . . 2.8(3) ?
    O3A C11A C12A C13A . . . . 175.5(2) ?
    C10A C11A C12A C13A . . . . -4.4(3) ?
    C11A C12A C13A C14A . . . . 2.0(4) ?
    C12A C13A C14A C9A . . . . 2.1(3) ?
    C10A C9A C14A C13A . . . . -3.7(3) ?
    C8A C9A C14A C13A . . . . 177.1(2) ?
    C7B N1B N2B C8B . . . . -172.99(18) ?
    C6B C1B C2B C3B . . . . -1.6(3) ?
    C7B C1B C2B C3B . . . . 179.43(18) ?
    C1B C2B C3B C4B . . . . -0.2(3) ?
    C2B C3B C4B O2B . . . . -177.96(17) ?
    C2B C3B C4B C5B . . . . 2.0(3) ?
    O2B C4B C5B C6B . . . . 177.99(17) ?
    C3B C4B C5B C6B . . . . -2.0(3) ?
    C4B C5B C6B C1B . . . . 0.1(3) ?
    C2B C1B C6B C5B . . . . 1.6(3) ?
    C7B C1B C6B C5B . . . . -179.48(17) ?
    N2B N1B C7B O1B . . . . 3.0(3) ?
    N2B N1B C7B C1B . . . . -177.75(16) ?
    C2B C1B C7B O1B . . . . 20.7(3) ?
    C6B C1B C7B O1B . . . . -158.18(19) ?
    C2B C1B C7B N1B . . . . -158.50(17) ?
    C6B C1B C7B N1B . . . . 22.6(3) ?
    N1B N2B C8B C9B . . . . -177.69(16) ?
    N2B C8B C9B C14B . . . . 176.00(19) ?
    N2B C8B C9B C10B . . . . -0.6(3) ?
    C14B C9B C10B C11B . . . . -2.8(3) ?
    C8B C9B C10B C11B . . . . 173.83(17) ?
    C15B O3B C11B C10B . . . . -2.4(3) ?
    C15B O3B C11B C12B . . . . 178.49(19) ?
    C9B C10B C11B O3B . . . . -178.14(17) ?
    C9B C10B C11B C12B . . . . 0.9(3) ?
    O3B C11B C12B C13B . . . . -179.62(18) ?
    C10B C11B C12B C13B . . . . 1.2(3) ?
    C11B C12B C13B C14B . . . . -1.5(3) ?
    C10B C9B C14B C13B . . . . 2.5(3) ?
    C8B C9B C14B C13B . . . . -174.18(18) ?
    C12B C13B C14B C9B . . . . -0.3(3) ?
loop_
    _geom_hbond_atom_site_label_D
    _geom_hbond_atom_site_label_H
    _geom_hbond_atom_site_label_A
    _geom_hbond_site_symmetry_A
    _geom_hbond_distance_DH
    _geom_hbond_distance_HA
    _geom_hbond_distance_DA
    _geom_hbond_angle_DHA
    _geom_hbond_publ_flag
    N1A H1A O2B 3_566 0.85 2.58 3.354(2) 153 y
    N1B H1B O3A 4_575 0.87 2.32 3.178(3) 170 y
    O2A H2A O1A 4_565 0.82 1.94 2.702(2) 155 y
    O2A H2A N2A 4_565 0.82 2.60 3.231(2) 135 y
    O2B H2B O1B 4_575 0.82 1.92 2.696(2) 157 y
    O2B H2B N2B 4_575 0.82 2.52 3.110(2) 129 y
    C13B H13B O1A 1_565 0.93 2.57 3.352(3) 143 y
    C3B H3B Cg 2_546 0.93 2.70 3.604(2) 165 y
_iucr_refine_instructions_details
;
TITL mk121_p21c
CELL  0.71073    9.2713   19.0235   15.6054    90.000   105.118    90.000
ZERR        8    0.0006    0.0011    0.0009     0.000     0.002     0.000
LATT   1
SYMM             - X ,    0.50000 + Y ,    0.50000 - Z
SFAC  C  H  N  O
UNIT   120  112  16  24
TEMP    27
L.S. 10
FMAP 2 1 60
PLAN -20
OMIT -4 52
SIZE 0.13 0.10 0.10
ACTA
BOND $H
CONF
WGHT    0.040000    0.602000
EXTI    0.003624
FVAR       0.14506
O1A   4    0.434086    0.276449    0.843602    11.00000    0.07669    0.06689 =
         0.02717   -0.00186    0.00627    0.01846
O2A   4    0.509835    0.140478    0.488873    11.00000    0.07492    0.06466 =
         0.03317   -0.00196    0.01630    0.02023
AFIX   3
H2A   2    0.465835    0.157338    0.440853    11.00000   -1.50000
AFIX   0
O3A   4    0.255857    0.543860    1.080445    11.00000    0.06744    0.05627 =
         0.04207   -0.00930    0.02330    0.00400
N1A   3    0.260029    0.337948    0.744822    11.00000    0.05988    0.04648 =
         0.02626   -0.00624    0.00869    0.00907
AFIX   3
H1A   2    0.215129    0.346088    0.691072    11.00000   -1.20000
AFIX   0
N2A   3    0.245030    0.383656    0.810216    11.00000    0.05775    0.04492 =
         0.03432   -0.00832    0.01800    0.00030
C1A   1    0.385310    0.242161    0.692526    11.00000    0.04415    0.03259 =
         0.02845    0.00074    0.00877   -0.00208
C2A   1    0.520521    0.206733    0.706880    11.00000    0.04702    0.04979 =
         0.02903   -0.00239    0.00103    0.00361
AFIX  43
H2A1  2    0.585105    0.205838    0.763559    11.00000   -1.20000
AFIX   0
C3A   1    0.560287    0.173005    0.638647    11.00000    0.04553    0.05308 =
         0.04010   -0.00238    0.00637    0.01097
AFIX  43
H3A   2    0.651836    0.150079    0.649171    11.00000   -1.20000
AFIX   0
C4A   1    0.464697    0.173090    0.554601    11.00000    0.05354    0.03443 =
         0.02909    0.00025    0.01301    0.00225
C5A   1    0.326155    0.205016    0.539972    11.00000    0.05225    0.04120 =
         0.02689   -0.00069    0.00263    0.00248
AFIX  43
H5A   2    0.259368    0.203304    0.484017    11.00000   -1.20000
AFIX   0
C6A   1    0.287494    0.239331    0.608530    11.00000    0.04181    0.04008 =
         0.03504    0.00154    0.00551    0.00637
AFIX  43
H6A   2    0.194524    0.260888    0.598328    11.00000   -1.20000
AFIX   0
C7A   1    0.361087    0.285301    0.766662    11.00000    0.04831    0.04086 =
         0.02983    0.00098    0.01248   -0.00136
C8A   1    0.155034    0.434744    0.784549    11.00000    0.04931    0.04545 =
         0.03891   -0.00629    0.01440   -0.00257
AFIX  43
H8AA  2    0.103157    0.437808    0.725010    11.00000   -1.20000
AFIX   0
C9A   1    0.131319    0.488590    0.846266    11.00000    0.04495    0.04026 =
         0.04414   -0.00824    0.01695   -0.00503
C10A  1    0.208163    0.487317    0.936023    11.00000    0.05018    0.04075 =
         0.04419   -0.00204    0.02221    0.00093
AFIX  43
H10A  2    0.276922    0.451834    0.957870    11.00000   -1.20000
AFIX   0
C11A  1    0.181666    0.538950    0.992220    11.00000    0.05148    0.04336 =
         0.04192   -0.00777    0.02120   -0.00769
C12A  1    0.074634    0.589890    0.960128    11.00000    0.05889    0.04654 =
         0.06555   -0.02002    0.02149    0.00118
AFIX  43
H12A  2    0.051810    0.622754    0.998725    11.00000   -1.20000
AFIX   0
C13A  1    0.002490    0.591981    0.871898    11.00000    0.05783    0.05122 =
         0.07296   -0.01471    0.00720    0.01177
AFIX  43
H13A  2   -0.067050    0.627236    0.850460    11.00000   -1.20000
AFIX   0
C14A  1    0.031720    0.542336    0.814271    11.00000    0.05203    0.05341 =
         0.05553   -0.01156    0.00708    0.00069
AFIX  43
H14A  2   -0.015546    0.545043    0.753978    11.00000   -1.20000
AFIX   0
C15A  1    0.387600    0.503308    1.109882    11.00000    0.07281    0.08197 =
         0.04448   -0.00304    0.02115    0.01223
AFIX 137
H15A  2    0.361395    0.454945    1.114909    11.00000   -1.50000
H15B  2    0.443982    0.520182    1.166738    11.00000   -1.50000
H15C  2    0.446734    0.507306    1.067953    11.00000   -1.50000
AFIX   0
O1B   4    0.091951    0.786436    0.808129    11.00000    0.08282    0.05694 =
         0.03047   -0.00051    0.02494   -0.00831
O2B   4    0.021204    0.638288    0.437791    11.00000    0.06284    0.05773 =
         0.03764   -0.01191    0.02026   -0.00533
AFIX   3
H2B   2    0.062804    0.653448    0.401241    11.00000   -1.50000
AFIX   0
O3B   4    0.335653    1.023974    1.129773    11.00000    0.07702    0.05644 =
         0.04273   -0.01143    0.02427   -0.00503
N1B   3    0.198175    0.870246    0.743037    11.00000    0.05963    0.05256 =
         0.02630   -0.00374    0.01494   -0.00607
AFIX   3
H1B   2    0.214875    0.888516    0.695167    11.00000   -1.20000
AFIX   0
N2B   3    0.224732    0.910651    0.819268    11.00000    0.04907    0.05084 =
         0.02754   -0.00483    0.00899    0.00033
C1B   1    0.110786    0.763466    0.662356    11.00000    0.04002    0.04175 =
         0.02401    0.00213    0.00671    0.00455
C2B   1    0.002636    0.711182    0.647939    11.00000    0.04651    0.05219 =
         0.03209    0.00108    0.01936   -0.00037
AFIX  43
H2B1  2   -0.052271    0.704246    0.689314    11.00000   -1.20000
AFIX   0
C3B   1   -0.024534    0.669562    0.573573    11.00000    0.04731    0.04852 =
         0.04001   -0.00534    0.01651   -0.00569
AFIX  43
H3B   2   -0.097163    0.634668    0.564960    11.00000   -1.20000
AFIX   0
C4B   1    0.056095    0.679533    0.511495    11.00000    0.04214    0.04066 =
         0.02634   -0.00111    0.00890    0.00672
C5B   1    0.166870    0.729874    0.525870    11.00000    0.04142    0.05039 =
         0.03040    0.00368    0.01615    0.00365
AFIX  43
H5B   2    0.223369    0.735711    0.485118    11.00000   -1.20000
AFIX   0
C6B   1    0.193812    0.771495    0.600568    11.00000    0.04081    0.04692 =
         0.02985    0.00141    0.00994   -0.00158
AFIX  43
H6B   2    0.268522    0.805417    0.609803    11.00000   -1.20000
AFIX   0
C7B   1    0.132457    0.806498    0.743508    11.00000    0.04395    0.04795 =
         0.02693    0.00221    0.00809    0.00213
C8B   1    0.272048    0.972839    0.814204    11.00000    0.04861    0.05199 =
         0.03476    0.00142    0.01484    0.00057
AFIX  43
H8BA  2    0.283124    0.988885    0.759987    11.00000   -1.20000
AFIX   0
C9B   1    0.309429    1.019718    0.890465    11.00000    0.03959    0.04186 =
         0.04054   -0.00168    0.01062    0.00398
C10B  1    0.293383    0.998397    0.972747    11.00000    0.04330    0.03991 =
         0.04314   -0.00455    0.01588   -0.00010
AFIX  43
H10B  2    0.249350    0.955319    0.978421    11.00000   -1.20000
AFIX   0
C11B  1    0.342683    1.041063    1.045760    11.00000    0.04573    0.04085 =
         0.04453   -0.00783    0.01440    0.00644
C12B  1    0.406385    1.105711    1.037097    11.00000    0.05033    0.03953 =
         0.05397   -0.01184    0.00981    0.00530
AFIX  43
H12B  2    0.441478    1.134164    1.086618    11.00000   -1.20000
AFIX   0
C13B  1    0.417538    1.127583    0.955550    11.00000    0.05241    0.03501 =
         0.06937    0.00011    0.01497    0.00150
AFIX  43
H13B  2    0.458129    1.171459    0.949642    11.00000   -1.20000
AFIX   0
C14B  1    0.368950    1.084986    0.881836    11.00000    0.05481    0.04492 =
         0.04846    0.00866    0.01773    0.00767
AFIX  43
H14B  2    0.376387    1.100311    0.826558    11.00000   -1.20000
AFIX   0
C15B  1    0.267546    0.958766    1.140341    11.00000    0.09892    0.06466 =
         0.05861   -0.00431    0.04068   -0.01035
AFIX 137
H15D  2    0.164330    0.959724    1.107661    11.00000   -1.50000
H15E  2    0.274560    0.951099    1.202098    11.00000   -1.50000
H15F  2    0.317734    0.921417    1.118404    11.00000   -1.50000
HKLF 4
REM  mk121_p21c
REM R1 =  0.0459 for   3311 Fo > 4sig(Fo)  and  0.0940 for all   5213 data
REM    364 parameters refined using      0 restraints
END
WGHT      0.0400      0.6020
REM Highest difference peak  0.144,  deepest hole -0.155,  1-sigma level  0.034
Q1    1   0.3057  0.3840  0.8752  11.00000  0.05    0.14
Q2    1   0.3508  0.2581  0.7216  11.00000  0.05    0.14
Q3    1   0.3632  0.2684  0.6417  11.00000  0.05    0.14
Q4    1   0.1725  0.7569  0.6456  11.00000  0.05    0.14
Q5    1   0.4613  0.3196  0.8222  11.00000  0.05    0.14
Q6    1   0.2006  0.5002  0.8764  11.00000  0.05    0.13
Q7    1   0.3303  0.9568  1.2274  11.00000  0.05    0.13
Q8    1   0.3389  0.2774  0.8390  11.00000  0.05    0.12
Q9    1   0.0809  0.7375  0.6555  11.00000  0.05    0.12
Q10   1   0.1726  0.8974  0.8628  11.00000  0.05    0.12
Q11   1   0.2677  1.0016  0.8574  11.00000  0.05    0.12
Q12   1   0.3779  0.2926  0.8963  11.00000  0.05    0.12
Q13   1   0.4436  0.2173  0.8851  11.00000  0.05    0.12
Q14   1   0.4541  0.2746  0.8624  11.00000  0.05    0.12
Q15   1   0.1423  0.7803  0.6984  11.00000  0.05    0.12
Q16   1   0.2565  1.0203  0.9199  11.00000  0.05    0.12
Q17   1   0.3452  0.2206  0.6766  11.00000  0.05    0.12
Q18   1   0.1973  0.2972  0.5785  11.00000  0.05    0.11
Q19   1   0.1452  0.8161  0.8734  11.00000  0.05    0.11
Q20   1   0.2971  0.1975  0.5916  11.00000  0.05    0.11
;
