# Supplementary material for: Crystal structure of (E)-4-hy­droxy-N′-(3-meth­oxy­benzyl­idene)benzohydrazide
Source: Acta Crystallogr E Crystallogr Commun. 2016 Aug 26;72(Pt 9):1339–42. doi: 10.1107/S2056989016013268 (PMC5120720; doi:10.1107/S2056989016013268)
Supplement: Supplementary file 2 [file e-72-01339-Isup2.hkl]

# 
# h,k,l, Fc-squared, Fo-squared, sigma(Fo-squared) and status flag 
# 
data_I
_shelx_title ' mk121_p21c' 
_shelx_refln_list_code          4 
_shelx_F_calc_maximum      219.86 
_exptl_crystal_F_000      1136.00 
_reflns_d_resolution_high  0.8107 
 
loop_ 
 _symmetry_equiv_pos_as_xyz 
 'x, y, z' 
 '-x, y+1/2, -z+1/2' 
 '-x, -y, -z' 
 'x, -y-1/2, z-1/2' 
 
_cell_length_a     9.2713 
_cell_length_b    19.0235 
_cell_length_c    15.6054 
_cell_angle_alpha  90.000 
_cell_angle_beta  105.118 
_cell_angle_gamma  90.000 
 
_shelx_F_squared_multiplier     1.000 
 
loop_ 
 _refln_index_h 
 _refln_index_k 
 _refln_index_l 
 _refln_F_squared_calc 
 _refln_F_squared_meas 
 _refln_F_squared_sigma 
 _refln_observed_status 
   2   0   0     2057.79     1942.23     19.65 o 
   3   0   0     1862.28     1831.38     19.12 o 
   4   0   0     2731.80     2451.61     25.46 o 
   5   0   0      427.92      412.91     12.48 o 
   6   0   0       40.88       62.73      6.50 o 
   7   0   0      139.59      145.79      9.43 o 
   8   0   0       64.58       48.48      9.77 o 
   9   0   0        0.29        0.34     14.12 o 
  10   0   0       13.87      -26.44     19.52 o 
  11   0   0        7.83        6.40     42.80 o 
   2   1   0    47737.49    46757.02    601.60 o 
   3   1   0      116.03      103.49      4.48 o 
   4   1   0       47.46       55.89      3.82 o 
   5   1   0       72.02       76.95      4.43 o 
   6   1   0        5.24        5.88      4.61 o 
   7   1   0      164.14      164.50      6.94 o 
   8   1   0       91.71       71.96     10.25 o 
   9   1   0       18.13       12.91      7.32 o 
  10   1   0        0.02      -10.17     13.63 o 
  11   1   0        4.72       28.56     21.59 o 
   1   2   0        3.01       -2.79      1.40 o 
   2   2   0    24361.53    24758.41    138.87 o 
   3   2   0     3770.73     3618.34     22.87 o 
   4   2   0      273.92      282.44      6.28 o 
   5   2   0       11.39        4.30      3.52 o 
   6   2   0       14.12       13.23      5.22 o 
   7   2   0        0.00       -5.68      6.63 o 
   8   2   0        0.15      -10.15      5.59 o 
   9   2   0        8.38        1.06      6.21 o 
  10   2   0        4.93       -4.38     14.57 o 
  11   2   0       28.83       61.71     23.64 o 
   1   3   0       26.21       16.67      2.18 o 
   2   3   0     1720.57     1665.68     11.45 o 
   3   3   0     3707.86     3596.35     22.24 o 
   4   3   0      364.79      396.21      6.71 o 
   5   3   0     2414.91     2358.96     17.96 o 
   6   3   0      210.17      220.41      8.56 o 
   7   3   0       19.88       15.47      5.76 o 
   8   3   0       27.23       16.35      6.79 o 
   9   3   0        0.37       -2.65      8.02 o 
  10   3   0        7.83       -5.31     14.47 o 
   0   4   0    15498.31    15857.47    135.05 o 
   1   4   0      339.36      282.89      4.78 o 
   2   4   0    13583.64    13726.85     72.71 o 
   3   4   0      729.44      694.47      7.47 o 
   4   4   0     3857.93     4101.22     26.87 o 
   5   4   0     1308.61     1294.68     12.76 o 
   6   4   0      267.03      304.78      8.10 o 
   7   4   0      142.48      140.08      8.63 o 
   8   4   0       30.84       22.21      6.95 o 
   9   4   0        9.00       -1.64      8.22 o 
  10   4   0       39.39       45.57     14.89 o 
   1   5   0      866.11      776.77      8.29 o 
   2   5   0     5980.88     6248.20     35.49 o 
   3   5   0     3160.99     3228.88     21.60 o 
   4   5   0      298.05      351.70      7.19 o 
   5   5   0     2368.32     2425.41     19.20 o 
   6   5   0       77.14       78.86      5.52 o 
   7   5   0      340.05      318.14      9.52 o 
   8   5   0       30.59       30.18      7.36 o 
   9   5   0        1.76        3.57      8.31 o 
  10   5   0        9.47       13.54     10.33 o 
   0   6   0     1383.83     1136.38     12.67 o 
   1   6   0     1210.73     1108.09      9.04 o 
   2   6   0      556.56      514.45      6.55 o 
   3   6   0      116.75      107.64      4.33 o 
   4   6   0     1827.15     1954.90     16.07 o 
   5   6   0      938.55      991.78     12.10 o 
   6   6   0       98.82       92.98      5.86 o 
   7   6   0       89.13      100.10      6.61 o 
   8   6   0       53.24       48.57      7.20 o 
   9   6   0       11.40        8.78      9.16 o 
  10   6   0       30.32       24.99     12.50 o 
   1   7   0      273.48      241.64      4.45 o 
   2   7   0     2007.58     2115.15     15.17 o 
   3   7   0      167.76      169.42      5.74 o 
   4   7   0      280.20      261.47      6.63 o 
   5   7   0     1323.87     1381.60     14.82 o 
   6   7   0       11.56       18.25      5.21 o 
   7   7   0      576.03      555.33     13.55 o 
   8   7   0      619.24      617.31     15.16 o 
   9   7   0        0.70        7.94      9.48 o 
  10   7   0       52.19       62.40     13.66 o 
   0   8   0     2050.19     2150.17     21.75 o 
   1   8   0     1047.82     1043.34      9.49 o 
   2   8   0     1017.53     1111.19     10.14 o 
   3   8   0       34.58       29.23      3.52 o 
   4   8   0       47.82       73.13      4.16 o 
   5   8   0      255.14      268.06      7.87 o 
   6   8   0       75.75       79.67      6.49 o 
   7   8   0       11.17       -4.31      6.67 o 
   8   8   0        1.04        4.80     11.15 o 
   9   8   0       10.69       27.16     12.37 o 
  10   8   0      300.74      298.59     25.86 o 
   1   9   0      110.39      121.26      4.40 o 
   2   9   0      217.00      230.27      5.13 o 
   3   9   0      407.49      425.31      6.75 o 
   4   9   0      199.14      216.88      6.83 o 
   5   9   0        4.04        3.64      4.17 o 
   6   9   0       97.35      101.64      6.82 o 
   7   9   0       57.16       45.83     11.15 o 
   8   9   0       38.05       34.84     13.97 o 
   9   9   0       42.71       18.65     11.18 o 
  10   9   0       32.00       57.60     15.30 o 
   0  10   0       50.26       53.42      5.08 o 
   1  10   0        0.90       -0.31      2.80 o 
   2  10   0      176.01      165.23      4.81 o 
   3  10   0       69.49       69.47      3.86 o 
   4  10   0      542.56      550.23     10.35 o 
   5  10   0        3.55        0.79      4.66 o 
   6  10   0       16.07       12.17      5.62 o 
   7  10   0       24.71       13.74      7.88 o 
   8  10   0        0.91        2.40      8.95 o 
   9  10   0       51.41       80.60     13.76 o 
   1  11   0       13.31       16.28      3.29 o 
   2  11   0     1013.04     1025.83     10.53 o 
   3  11   0       28.80       24.64      3.60 o 
   4  11   0       20.81       26.30      3.96 o 
   5  11   0      150.04      142.41      7.08 o 
   6  11   0        5.93       -3.43      6.22 o 
   7  11   0       18.03       19.62      8.88 o 
   8  11   0      144.81      141.34     13.94 o 
   9  11   0       50.59       73.19     22.17 o 
   0  12   0      667.02      644.66     12.55 o 
   1  12   0        0.60       -4.21      3.37 o 
   2  12   0       24.92       24.32      3.81 o 
   3  12   0        0.52        2.17      6.47 o 
   4  12   0       81.67       77.20      6.73 o 
   5  12   0        0.30       -7.40      5.39 o 
   6  12   0      126.14       98.20      8.98 o 
   7  12   0       13.85        6.94      7.30 o 
   8  12   0        0.04       10.96     12.44 o 
   9  12   0        9.59       44.06     14.96 o 
   1  13   0      389.68      383.18      7.89 o 
   2  13   0        0.22        1.50      4.19 o 
   3  13   0       33.32       35.52      6.31 o 
   4  13   0        7.62       11.09      6.18 o 
   5  13   0        1.41       -3.98      6.69 o 
   6  13   0        1.84       -0.15      7.30 o 
   7  13   0       28.42       29.34      8.98 o 
   8  13   0        4.53      -13.97     10.90 o 
   9  13   0       13.69       42.67     20.72 o 
   0  14   0        8.85        4.71      6.12 o 
   1  14   0        8.04        5.05      4.11 o 
   2  14   0      301.11      291.78      8.36 o 
   3  14   0      120.03      110.28      8.13 o 
   4  14   0       56.13       50.52      7.11 o 
   5  14   0       14.18       16.79      7.64 o 
   6  14   0      242.31      226.90     14.31 o 
   7  14   0        3.55        5.26      9.28 o 
   8  14   0       14.13       11.57     16.29 o 
   1  15   0      119.90      120.19      5.87 o 
   2  15   0        2.73        0.37      5.08 o 
   3  15   0       13.38        8.34      7.47 o 
   4  15   0       50.55       40.35      8.66 o 
   5  15   0      136.12      133.37      9.59 o 
   6  15   0        0.39       -8.63      9.73 o 
   7  15   0       23.70       39.54     14.19 o 
   8  15   0        1.32       31.69     22.26 o 
   0  16   0      409.02      432.75     13.81 o 
   1  16   0        1.96        0.91      5.79 o 
   2  16   0        0.05       -3.71      5.43 o 
   3  16   0      200.09      199.44     10.36 o 
   4  16   0      105.62       88.37      8.98 o 
   5  16   0        8.55        4.44      9.15 o 
   6  16   0       30.67        5.08     15.21 o 
   7  16   0       30.57       50.65     21.58 o 
   8  16   0        3.59       -4.30     21.89 o 
   1  17   0      177.23      181.73      9.36 o 
   2  17   0      106.28      122.16      8.97 o 
   3  17   0       26.11       30.23      9.46 o 
   4  17   0        5.70       18.80      9.36 o 
   5  17   0       13.72        6.05     12.60 o 
   6  17   0        2.99       -5.34     12.66 o 
   7  17   0       14.07       28.06     16.52 o 
   0  18   0        1.70        9.63     11.26 o 
   1  18   0        5.97        1.65      7.09 o 
   2  18   0        0.52       -1.64      7.53 o 
   3  18   0       67.12       60.63     13.13 o 
   4  18   0        3.25        5.24     10.83 o 
   5  18   0       22.53       28.11     11.74 o 
   6  18   0       39.13       43.18     16.51 o 
   7  18   0       41.81       46.87     18.44 o 
   1  19   0      302.87      295.45     17.46 o 
   2  19   0      143.70      155.83     14.71 o 
   3  19   0        8.03       11.95     16.87 o 
   4  19   0       31.33       23.93     11.82 o 
   5  19   0      161.63      153.28     19.67 o 
   6  19   0        9.35      -11.65     18.37 o 
   0  20   0       48.40       53.55     11.36 o 
   1  20   0        2.01        6.43      8.97 o 
   2  20   0        1.94       18.45     13.70 o 
   3  20   0       66.06       67.89     20.26 o 
   4  20   0        0.49        6.56     12.90 o 
   5  20   0       25.30        7.15     23.61 o 
   1  21   0      388.32      389.01     25.81 o 
   2  21   0      196.88      212.57     17.28 o 
   3  21   0       62.87       56.41     21.41 o 
   4  21   0        2.61       33.11     16.56 o 
   0  22   0      110.03       84.42     14.71 o 
   1  22   0       51.84       46.77     11.64 o 
   2  22   0       34.12       41.66     22.48 o 
   3  22   0        9.24       -3.65     18.34 o 
   1  23   0       43.15       31.73     15.84 o 
   2  23   0        6.91        6.58     17.62 o 
 -11   1   1       72.58       54.44     22.59 o 
 -10   1   1       16.63       -0.47      8.15 o 
  -9   1   1       74.08       68.61      8.24 o 
  -8   1   1       18.62       17.94      6.32 o 
  -7   1   1      270.97      273.61      9.44 o 
  -6   1   1       15.26       19.15      4.83 o 
  -5   1   1      268.69      283.33      7.38 o 
  -4   1   1      420.56      412.94      6.75 o 
  -3   1   1    15525.64    15849.06     85.89 o 
  -2   1   1       18.20       32.62      8.31 o 
   1   1   1     1015.29      914.82      9.97 o 
   2   1   1     1851.89     1745.83     13.33 o 
   3   1   1     7062.92     7117.26     39.68 o 
   4   1   1      553.81      554.96      7.22 o 
   5   1   1        5.19        5.98      3.46 o 
   6   1   1      132.49      141.88      6.48 o 
   7   1   1        7.10        4.70      4.70 o 
   8   1   1       36.23        3.79      9.41 o 
   9   1   1       47.23       42.34     12.42 o 
  10   1   1        2.06       -3.19     16.39 o 
 -11   2   1        5.66       11.22     20.41 o 
 -10   2   1       16.39       15.49      8.70 o 
  -9   2   1       46.65       46.00      7.56 o 
  -8   2   1       17.22       11.74      6.97 o 
  -7   2   1        1.10        1.61      5.77 o 
  -6   2   1      462.84      495.56      9.29 o 
  -5   2   1       86.99       78.69      5.10 o 
  -4   2   1      721.42      655.89      7.96 o 
  -3   2   1    11379.25    11501.99     63.58 o 
  -2   2   1     6812.21     6758.75     37.93 o 
  -1   2   1       56.02       13.08      3.02 o 
   1   2   1     3171.07     2906.23     21.13 o 
   2   2   1    29027.11    28846.45    347.19 o 
   3   2   1      149.51      138.12      4.53 o 
   4   2   1       95.54      105.74      5.82 o 
   5   2   1       17.34       17.38      3.58 o 
   6   2   1      170.64      185.72      8.41 o 
   7   2   1      141.99      146.91      7.56 o 
   8   2   1       58.18       44.48      8.39 o 
   9   2   1       22.46       23.49     11.44 o 
  10   2   1        8.28      -24.72     15.33 o 
 -11   3   1       49.28       60.98     20.76 o 
 -10   3   1       69.79       80.84     10.32 o 
  -9   3   1       29.81       23.91     11.10 o 
  -8   3   1       87.75       60.77      7.43 o 
  -7   3   1       62.22       56.70      6.09 o 
  -6   3   1      825.23      830.30     11.47 o 
  -5   3   1    10860.17    11706.04     65.56 o 
  -4   3   1      402.52      381.60      6.63 o 
  -3   3   1     1708.17     1770.13     13.27 o 
  -2   3   1     3525.28     3353.23     19.52 o 
  -1   3   1    21338.06    21242.80    185.82 o 
   0   3   1       14.17        8.02      1.93 o 
   1   3   1    25766.91    26061.29    393.58 o 
   2   3   1    22768.16    22874.07    216.05 o 
   3   3   1     1180.36     1044.71      9.35 o 
   4   3   1        2.50       12.58      3.36 o 
   5   3   1      932.31      930.86     10.59 o 
   6   3   1       12.32       16.48      4.22 o 
   7   3   1      165.51      178.27      7.32 o 
   8   3   1       18.18        1.53      6.14 o 
   9   3   1       29.58       25.40     18.71 o 
  10   3   1       66.18       75.42     16.44 o 
 -11   4   1       12.59       15.46     24.71 o 
 -10   4   1        8.92       17.60     11.11 o 
  -9   4   1        1.62       -9.21      8.18 o 
  -8   4   1        0.08      -12.96      6.48 o 
  -7   4   1       51.11       40.54      5.86 o 
  -6   4   1        0.44        0.79      4.96 o 
  -5   4   1      139.39      137.98      7.23 o 
  -4   4   1       89.83       73.30      5.13 o 
  -3   4   1     3985.31     3882.42     23.90 o 
  -2   4   1      509.23      476.60      7.41 o 
  -1   4   1    12306.09    12382.52     65.16 o 
   0   4   1       72.37       64.65      3.57 o 
   1   4   1      332.73      330.98      6.44 o 
   2   4   1     1098.92     1072.98      8.94 o 
   3   4   1      162.01      141.21      5.02 o 
   4   4   1     3061.29     3135.76     20.86 o 
   5   4   1        4.51        2.04      4.54 o 
   6   4   1      215.37      242.11      8.56 o 
   7   4   1      142.53      151.20      7.61 o 
   8   4   1       24.22       12.99      6.75 o 
   9   4   1        1.84       -1.51      9.63 o 
  10   4   1       28.14       41.03     15.47 o 
 -10   5   1        0.08      -11.89     18.77 o 
  -9   5   1        2.10       -3.11      9.40 o 
  -8   5   1      194.92      196.32      8.97 o 
  -7   5   1      147.04      137.54      6.89 o 
  -6   5   1     1023.37     1026.63     12.35 o 
  -5   5   1     1302.07     1326.63     12.89 o 
  -4   5   1       69.98       82.79      4.19 o 
  -3   5   1     1979.80     1988.51     15.00 o 
  -2   5   1     1148.84     1073.56      9.09 o 
  -1   5   1    10309.79    10354.36     55.54 o 
   0   5   1      962.59      927.58      7.65 o 
   1   5   1     9489.97     9525.97     53.16 o 
   2   5   1     2656.33     2567.59     16.88 o 
   3   5   1     1541.84     1598.79     13.02 o 
   4   5   1     3519.12     3691.24     25.20 o 
   5   5   1     1119.31     1105.42     12.39 o 
   6   5   1       16.95       12.48      4.87 o 
   7   5   1       73.69       86.65      6.27 o 
   8   5   1       79.16       89.60      8.30 o 
   9   5   1      106.09      117.15     10.72 o 
  10   5   1        7.03       47.44     21.34 o 
 -10   6   1       53.88       57.87     16.77 o 
  -9   6   1       14.52       15.67      8.50 o 
  -8   6   1       68.54       63.54      7.74 o 
  -7   6   1       47.49       42.13      6.06 o 
  -6   6   1      500.17      517.16      9.72 o 
  -5   6   1      244.05      260.73      7.83 o 
  -4   6   1     7122.79     7445.02     44.99 o 
  -3   6   1      619.10      572.80      7.25 o 
  -2   6   1      646.74      621.88      7.38 o 
  -1   6   1        3.04        0.52      2.81 o 
   0   6   1       76.40       74.60      2.86 o 
   1   6   1       99.57       79.56      3.40 o 
   2   6   1       20.51       23.31      3.35 o 
   3   6   1     2054.14     2145.06     17.12 o 
   4   6   1     2284.28     2490.55     19.02 o 
   5   6   1      755.01      722.36     11.37 o 
   6   6   1       11.12       16.84      5.29 o 
   7   6   1      109.80       93.98      7.34 o 
   8   6   1       10.73       18.93      7.13 o 
   9   6   1       58.66       64.06     15.26 o 
  10   6   1        8.14       15.49     16.41 o 
 -10   7   1       63.50       66.77     16.48 o 
  -9   7   1        1.17       -4.25      8.95 o 
  -8   7   1      392.06      388.49     13.26 o 
  -7   7   1        2.78       -8.12      6.55 o 
  -6   7   1       39.92       27.17      6.22 o 
  -5   7   1      101.33      122.58      6.10 o 
  -4   7   1      780.98      753.40      9.54 o 
  -3   7   1     1351.27     1410.84     12.20 o 
  -2   7   1      763.04      816.14      8.40 o 
  -1   7   1     1438.60     1334.35     10.41 o 
   0   7   1     1141.30     1114.63      9.53 o 
   1   7   1        0.41        0.47      2.92 o 
   2   7   1     1859.56     1905.72     15.83 o 
   3   7   1     4735.19     4876.45     29.40 o 
   4   7   1       38.63       45.51      3.88 o 
   5   7   1        8.46       13.49      5.09 o 
   6   7   1        2.35        5.25      5.49 o 
   7   7   1     1215.54     1254.29     19.39 o 
   8   7   1       16.89        5.45      7.87 o 
   9   7   1        0.60        9.91     10.56 o 
  10   7   1        0.30      -13.42     14.68 o 
 -10   8   1        7.13       -2.94     13.34 o 
  -9   8   1       65.42       55.80     10.66 o 
  -8   8   1      126.69      135.72     12.75 o 
  -7   8   1       60.43       45.97      8.03 o 
  -6   8   1      452.38      446.80     10.48 o 
  -5   8   1       47.06       42.16      4.71 o 
  -4   8   1      309.06      281.42      6.83 o 
  -3   8   1     2052.79     2218.13     16.86 o 
  -2   8   1      294.23      302.82      5.64 o 
  -1   8   1     2360.98     2508.02     17.06 o 
   0   8   1        1.49        0.94      2.40 o 
   1   8   1      793.26      760.58      7.68 o 
   2   8   1     1505.71     1552.40     14.36 o 
   3   8   1      139.75      102.87      4.32 o 
   4   8   1      505.60      502.50      8.38 o 
   5   8   1      140.30      165.01      6.59 o 
   6   8   1       17.29       11.15      5.86 o 
   7   8   1      317.25      331.84     14.82 o 
   8   8   1       81.91       93.56     11.38 o 
   9   8   1       33.74       52.25     12.61 o 
  10   8   1       27.45       66.92     21.46 o 
 -10   9   1        5.52       12.69     15.06 o 
  -9   9   1       13.56       32.35     12.81 o 
  -8   9   1       73.47       52.30     14.68 o 
  -7   9   1      307.00      268.30     11.54 o 
  -6   9   1        0.69       -6.50      5.46 o 
  -5   9   1        0.46       -3.13      4.38 o 
  -4   9   1       60.50       55.93      4.35 o 
  -3   9   1      119.49      114.57      4.41 o 
  -2   9   1      579.03      627.93      7.50 o 
  -1   9   1     3366.83     3598.32     23.69 o 
   0   9   1        4.89        6.37      2.76 o 
   1   9   1       60.62       55.84      3.17 o 
   2   9   1      369.40      382.26      7.84 o 
   3   9   1      314.81      289.30      7.90 o 
   4   9   1      115.80      133.45      6.54 o 
   5   9   1       13.05       16.53      4.49 o 
   6   9   1        7.54        5.71      5.75 o 
   7   9   1      155.26      145.44     10.21 o 
   8   9   1        1.74       13.37      8.69 o 
   9   9   1      126.23      110.25     17.47 o 
  10   9   1        0.25       35.92     23.24 o 
 -10  10   1        5.43       40.53     18.78 o 
  -9  10   1      176.05      155.57     16.55 o 
  -8  10   1       23.79       33.71     13.26 o 
  -7  10   1      171.94      178.10     11.12 o 
  -6  10   1       28.99       28.74      5.64 o 
  -5  10   1       87.30       92.50      5.76 o 
  -4  10   1       31.96       34.34      4.50 o 
  -3  10   1       19.70       16.52      3.42 o 
  -2  10   1      244.87      241.18      6.11 o 
  -1  10   1      147.64      162.01      5.18 o 
   0  10   1     3281.27     3384.06     22.96 o 
   1  10   1       41.92       34.53      3.04 o 
   2  10   1       91.67       91.99      5.37 o 
   3  10   1        1.46       -1.26      4.55 o 
   4  10   1      127.89      136.20      5.64 o 
   5  10   1        0.77        3.16      5.04 o 
   6  10   1       20.55       12.53      5.71 o 
   7  10   1        1.24       -1.74      8.10 o 
   8  10   1       66.18       66.74     16.27 o 
   9  10   1        1.24       15.86     16.65 o 
  -9  11   1      314.86      307.48     34.22 o 
  -8  11   1        3.90       -6.03      8.60 o 
  -7  11   1      111.52       93.66     10.50 o 
  -6  11   1       66.64       64.36      6.72 o 
  -5  11   1       35.79       35.89      5.73 o 
  -4  11   1      118.46      116.67      5.33 o 
  -3  11   1       57.78       38.54      3.96 o 
  -2  11   1       23.72       28.01      3.80 o 
  -1  11   1      237.86      245.05      6.14 o 
   0  11   1       86.39       98.47      4.28 o 
   1  11   1      238.68      234.30      6.15 o 
   2  11   1     2109.90     2182.75     19.56 o 
   3  11   1        9.39        3.72      5.53 o 
   4  11   1      156.72      147.36      7.15 o 
   5  11   1      115.14      124.75      8.00 o 
   6  11   1        0.06       -6.31      6.40 o 
   7  11   1        0.00       -2.93      8.04 o 
   8  11   1        0.41       25.27     12.68 o 
   9  11   1        2.29       13.25     15.08 o 
  -9  12   1        0.38        3.59     19.39 o 
  -8  12   1       20.19       15.44     13.79 o 
  -7  12   1        3.69        6.02      7.64 o 
  -6  12   1       15.60       11.22      6.45 o 
  -5  12   1       17.21       13.13      4.93 o 
  -4  12   1       30.13       28.34      4.20 o 
  -3  12   1       50.68       57.18      4.59 o 
  -2  12   1        0.42       -7.13      3.95 o 
  -1  12   1      197.87      195.45      6.17 o 
   0  12   1       66.51       65.82      4.22 o 
   1  12   1        3.12        5.42      3.39 o 
   2  12   1     1618.84     1740.47     17.94 o 
   3  12   1      374.31      370.50     10.72 o 
   4  12   1       51.37       62.80      6.97 o 
   5  12   1       77.31       72.26      8.88 o 
   6  12   1       10.82        7.28      6.38 o 
   7  12   1        7.20        7.75      7.85 o 
   8  12   1      266.98      233.38     20.85 o 
   9  12   1       25.06       27.80     15.12 o 
  -9  13   1        6.08       34.50     19.90 o 
  -8  13   1       18.66       13.35     12.94 o 
  -7  13   1       17.33       -4.83     11.40 o 
  -6  13   1        6.07       -0.38      6.66 o 
  -5  13   1       13.92       10.32      4.74 o 
  -4  13   1       17.75       10.82      4.69 o 
  -3  13   1        2.78        1.53      4.00 o 
  -2  13   1       53.58       54.23      5.12 o 
  -1  13   1      152.34      150.48      5.95 o 
   0  13   1      130.86      131.62      5.17 o 
   1  13   1      389.09      383.40      7.40 o 
   2  13   1      700.56      698.88     11.52 o 
   3  13   1        0.00        3.98      6.23 o 
   4  13   1      463.27      459.68     11.69 o 
   5  13   1       24.25       18.97      7.80 o 
   6  13   1      335.89      311.75     17.73 o 
   7  13   1        6.01       14.30     10.33 o 
   8  13   1        2.58        2.81     13.77 o 
   9  13   1        7.64       17.30     31.46 o 
  -8  14   1       30.18       25.19     13.94 o 
  -7  14   1       34.22       20.68      7.32 o 
  -6  14   1       93.91       80.61      9.10 o 
  -5  14   1        0.08       -3.53      5.73 o 
  -4  14   1      243.25      233.00      8.07 o 
  -3  14   1      143.86      132.36      6.49 o 
  -2  14   1        0.67       -6.27      5.03 o 
  -1  14   1        1.58       -2.07      4.29 o 
   0  14   1       31.41       32.84      4.50 o 
   1  14   1       66.69       63.07      4.51 o 
   2  14   1       33.22       34.21      6.12 o 
   3  14   1        3.85       -4.51      6.87 o 
   4  14   1      577.24      604.22     14.97 o 
   5  14   1       38.50       42.81      8.54 o 
   6  14   1        8.61       23.35      9.72 o 
   7  14   1        2.04       -8.51     12.42 o 
   8  14   1       21.50       -2.07     15.02 o 
  -8  15   1       23.11       42.31     15.69 o 
  -7  15   1       32.84       34.15     17.30 o 
  -6  15   1      166.28      155.97     14.25 o 
  -5  15   1        4.36       -8.95      7.09 o 
  -4  15   1       33.87       15.04      8.85 o 
  -3  15   1       25.49       24.67      5.13 o 
  -2  15   1      165.75      163.24      8.03 o 
  -1  15   1       57.31       54.41      5.34 o 
   0  15   1       12.69       19.92      4.74 o 
   1  15   1      106.27       95.41      5.96 o 
   2  15   1        6.09        0.20      6.44 o 
   3  15   1        0.02      -14.69      7.43 o 
   4  15   1      100.20      116.28      8.88 o 
   5  15   1       53.30       47.58     10.43 o 
   6  15   1       21.59       34.08     13.79 o 
   7  15   1      100.37      116.27     15.90 o 
   8  15   1        5.87        8.36     22.40 o 
  -8  16   1        2.00       12.53     27.78 o 
  -7  16   1        9.38       18.66     13.86 o 
  -6  16   1       93.91       75.68     12.14 o 
  -5  16   1        1.46        3.35      9.12 o 
  -4  16   1       39.08       32.40      7.63 o 
  -3  16   1        3.53       -1.93      5.76 o 
  -2  16   1      175.68      170.94      9.40 o 
  -1  16   1      225.30      235.23      8.38 o 
   0  16   1      112.04      116.79      6.49 o 
   1  16   1        3.05       -5.88      5.50 o 
   2  16   1       27.91       22.16      7.25 o 
   3  16   1        4.62       -2.37      8.46 o 
   4  16   1        5.11        9.84      8.84 o 
   5  16   1       35.09       18.68      9.82 o 
   6  16   1       35.41       38.64     12.24 o 
   7  16   1        7.02       35.43     20.28 o 
  -7  17   1       21.20       46.74     16.82 o 
  -6  17   1        3.63       19.56     13.44 o 
  -5  17   1        5.29       -3.96     10.75 o 
  -4  17   1        0.39       -6.30      8.98 o 
  -3  17   1       56.35       50.28      9.25 o 
  -2  17   1      251.67      255.44     11.67 o 
  -1  17   1      147.23      141.80      9.14 o 
   0  17   1       17.06        4.77      5.75 o 
   1  17   1        8.95        1.10      6.26 o 
   2  17   1        0.00      -13.91      7.64 o 
   3  17   1       42.15       17.67     11.78 o 
   4  17   1       23.33       25.60      9.61 o 
   5  17   1       36.43       34.85     13.04 o 
   6  17   1       11.61       19.51     19.72 o 
   7  17   1        4.19      -32.71     16.35 o 
  -7  18   1       27.05      -27.68     23.02 o 
  -6  18   1      137.80      142.19     17.98 o 
  -5  18   1       36.78       36.13     14.50 o 
  -4  18   1        0.25       -7.06     12.22 o 
  -3  18   1       80.64       85.13     12.84 o 
  -2  18   1      133.80      152.07      9.01 o 
  -1  18   1      633.65      656.81     13.47 o 
   0  18   1       70.15       73.31      8.11 o 
   1  18   1       16.44        9.39      8.16 o 
   2  18   1        8.25       14.50     11.49 o 
   3  18   1       89.82       56.37     11.08 o 
   4  18   1       24.47       30.02     13.27 o 
   5  18   1        0.00      -18.74     14.04 o 
   6  18   1       16.16       22.88     21.17 o 
  -6  19   1        6.51      -19.76     21.98 o 
  -5  19   1        0.89       -0.01     16.39 o 
  -4  19   1        0.00       -5.03     16.40 o 
  -3  19   1       27.94       39.47     18.33 o 
  -2  19   1        1.20       -8.26      6.50 o 
  -1  19   1      278.04      277.09     16.58 o 
   0  19   1       10.20       10.05      6.94 o 
   1  19   1      260.09      252.75     14.82 o 
   2  19   1       17.78       11.33     12.79 o 
   3  19   1        6.48       -5.91     13.65 o 
   4  19   1       15.19        3.77     15.92 o 
   5  19   1        7.73       -3.02     19.64 o 
   6  19   1        3.37        4.47     21.78 o 
  -5  20   1       10.97        8.13     22.34 o 
  -4  20   1       63.09       37.24     16.09 o 
  -3  20   1       34.72       42.22     15.62 o 
  -2  20   1        0.14        6.88     11.83 o 
  -1  20   1       46.73       52.67     10.14 o 
   0  20   1      113.70      132.40     10.30 o 
   1  20   1       92.34       87.17     10.63 o 
   2  20   1       76.67       87.15     13.55 o 
   3  20   1       12.11        9.94     15.64 o 
   4  20   1       10.97       10.74     16.58 o 
   5  20   1       48.14       61.00     24.14 o 
  -5  21   1        7.73       -0.90     45.38 o 
  -4  21   1       14.26       -6.71     20.38 o 
  -3  21   1        7.89        4.96     14.27 o 
  -2  21   1        1.15       19.01     12.27 o 
  -1  21   1      274.29      287.53     25.55 o 
   0  21   1       41.87       47.11      9.81 o 
   1  21   1       40.25       51.00     11.80 o 
   2  21   1       34.97       67.76     19.28 o 
   3  21   1       17.32       46.36     19.65 o 
   4  21   1       26.25       18.27     16.19 o 
  -3  22   1       65.19       53.50     18.01 o 
  -2  22   1       61.91       70.71     19.22 o 
  -1  22   1      123.06      103.56     13.46 o 
   0  22   1        2.59        9.38     12.78 o 
   1  22   1        0.62       15.55     16.45 o 
   2  22   1       53.03       68.45     17.43 o 
   3  22   1       11.06       30.45     17.02 o 
  -2  23   1       42.86       68.91     19.31 o 
  -1  23   1        8.92       14.33     15.38 o 
   0  23   1        5.72       39.18     27.67 o 
   1  23   1        6.68       27.41     18.09 o 
 -11   0   2        1.44        0.34     30.18 o 
 -10   0   2       25.23       15.70     17.58 o 
  -9   0   2      179.10      192.99     15.46 o 
  -8   0   2     1188.87     1231.91     22.66 o 
  -7   0   2      154.10      162.27     11.90 o 
  -6   0   2      417.85      410.47     12.68 o 
  -5   0   2     1778.40     1792.21     21.83 o 
  -4   0   2     1227.14     1248.07     15.96 o 
  -3   0   2      574.84      548.85     11.58 o 
  -2   0   2       72.60       39.49      5.88 o 
  -1   0   2     1040.20      994.88     16.67 o 
   1   0   2     2814.21     2372.48     42.89 o 
   2   0   2    10368.16     9855.74     82.47 o 
   3   0   2     5703.03     5326.19     49.21 o 
   4   0   2      119.37      118.47      8.44 o 
   5   0   2     1325.09     1355.37     21.22 o 
   6   0   2      479.84      502.90     16.97 o 
   7   0   2       15.86        7.73     10.17 o 
   8   0   2      479.76      553.09     22.94 o 
   9   0   2        1.31        0.71     15.57 o 
  10   0   2      167.96      214.23     34.04 o 
 -11   1   2       67.62       63.89     16.67 o 
 -10   1   2      151.32      144.62     11.08 o 
  -9   1   2        6.82       16.66      8.09 o 
  -8   1   2       39.98       42.73      7.21 o 
  -7   1   2       29.80       28.88      5.92 o 
  -6   1   2      595.66      618.96     10.70 o 
  -5   1   2      351.24      354.22      7.40 o 
  -4   1   2      213.42      212.24      5.55 o 
  -3   1   2        5.23        5.54      2.52 o 
  -2   1   2      710.04      608.58      6.17 o 
  -1   1   2      553.89      444.96      6.00 o 
   0   1   2       22.99       12.13      3.46 o 
   1   1   2     1066.59      901.08     11.40 o 
   2   1   2      160.42      162.73      5.99 o 
   3   1   2     2044.95     1977.89     16.56 o 
   4   1   2        1.68        3.31      5.26 o 
   5   1   2      511.16      556.70     10.19 o 
   6   1   2      532.16      550.92     12.35 o 
   7   1   2        2.31       -4.88      7.24 o 
   8   1   2      165.19      162.70     10.69 o 
   9   1   2       39.61       32.42     12.06 o 
  10   1   2       80.30       62.13     24.42 o 
 -11   2   2       54.26       41.50     16.10 o 
 -10   2   2       71.21       57.16     10.04 o 
  -9   2   2      113.64      111.85     10.93 o 
  -8   2   2        0.18        3.75      6.82 o 
  -7   2   2      203.78      198.41      7.84 o 
  -6   2   2      136.65      152.01      6.25 o 
  -5   2   2      241.30      281.60      6.73 o 
  -4   2   2     1325.60     1360.31     12.00 o 
  -3   2   2     3066.63     2923.17     19.73 o 
  -2   2   2     9773.89     9646.98     54.39 o 
  -1   2   2    10387.13     9457.04    150.72 o 
   0   2   2     5207.15     5030.23     66.36 o 
   1   2   2        0.23        0.94      3.33 o 
   2   2   2     3774.93     3704.76     23.09 o 
   3   2   2     1220.12     1188.90      9.68 o 
   4   2   2      507.07      486.60      6.71 o 
   5   2   2      413.95      444.51      6.72 o 
   6   2   2      261.10      276.02      8.35 o 
   7   2   2       14.16       16.83      7.47 o 
   8   2   2      189.41      179.23     11.47 o 
   9   2   2        2.15      -13.84     12.00 o 
  10   2   2       23.65       -3.18     32.06 o 
 -11   3   2        1.71      -17.57     17.12 o 
 -10   3   2        7.87        9.83     12.62 o 
  -9   3   2      363.82      402.67     13.71 o 
  -8   3   2       78.93       60.13      7.49 o 
  -7   3   2        1.79       -4.13      5.58 o 
  -6   3   2      223.52      240.14      7.81 o 
  -5   3   2     1862.00     1910.77     15.64 o 
  -4   3   2     2315.28     2343.57     16.95 o 
  -3   3   2      132.68      119.14      4.06 o 
  -2   3   2    26138.23    26331.79    243.12 o 
  -1   3   2     4364.67     4183.12     26.17 o 
   0   3   2      393.73      386.39      5.32 o 
   1   3   2     7992.99     7707.68     41.63 o 
   2   3   2        4.82        6.97      2.39 o 
   3   3   2       27.02       34.54      3.83 o 
   4   3   2      459.26      467.01      7.57 o 
   5   3   2      500.07      480.24      8.61 o 
   6   3   2     1540.90     1564.26     18.55 o 
   7   3   2        1.69       -0.05      5.46 o 
   8   3   2        0.34      -10.20     10.44 o 
   9   3   2       58.43       57.92     16.35 o 
  10   3   2       12.09       12.52     26.22 o 
 -11   4   2        7.87      -10.51     14.18 o 
 -10   4   2        6.99      -15.05     12.07 o 
  -9   4   2       48.42       43.44      9.92 o 
  -8   4   2      222.53      209.45      8.87 o 
  -7   4   2      148.40      144.13      7.05 o 
  -6   4   2     1157.32     1178.47     13.26 o 
  -5   4   2      138.44      132.39      5.22 o 
  -4   4   2     1539.50     1541.17     13.28 o 
  -3   4   2      908.90      923.62      9.28 o 
  -2   4   2    48338.56    48533.98    716.63 o 
  -1   4   2    11247.47    11145.67     61.31 o 
   0   4   2     1158.79     1201.01      9.08 o 
   1   4   2     1975.04     1983.08     13.61 o 
   2   4   2    18990.71    19411.94    104.39 o 
   3   4   2      405.69      402.16      6.22 o 
   4   4   2      170.77      205.42      6.17 o 
   5   4   2      219.64      227.26      6.84 o 
   6   4   2      152.23      162.92      6.20 o 
   7   4   2        2.35        0.34      6.19 o 
   8   4   2      159.22      143.19     13.98 o 
   9   4   2        1.74        6.34     13.09 o 
  10   4   2        0.29       -0.28     25.82 o 
 -11   5   2       11.12       25.11     16.00 o 
 -10   5   2       16.54       -3.63     11.80 o 
  -9   5   2      172.83      169.99     12.66 o 
  -8   5   2       66.74       53.70      7.51 o 
  -7   5   2       36.48       36.26      6.12 o 
  -6   5   2      136.50      134.44      6.03 o 
  -5   5   2     1345.39     1285.98     12.56 o 
  -4   5   2     5301.49     5467.53     34.17 o 
  -3   5   2     4588.89     4732.39     28.74 o 
  -2   5   2      153.41      131.21      5.90 o 
  -1   5   2      339.10      327.34      6.41 o 
   0   5   2     1688.02     1619.81     11.60 o 
   1   5   2      380.06      357.01      5.46 o 
   2   5   2       57.81       62.57      3.50 o 
   3   5   2      242.01      307.32      5.87 o 
   4   5   2     3139.48     3287.14     23.07 o 
   5   5   2      330.17      367.42      8.85 o 
   6   5   2        0.14        4.14      5.09 o 
   7   5   2      147.65      162.27      7.35 o 
   8   5   2       10.77       14.80      8.62 o 
   9   5   2        0.01        2.81     15.66 o 
  10   5   2       17.89       33.09     18.61 o 
 -10   6   2        1.86       -0.95     13.01 o 
  -9   6   2       93.78       69.11     13.01 o 
  -8   6   2      196.30      177.73      9.05 o 
  -7   6   2      187.82      195.83      7.74 o 
  -6   6   2      705.55      734.31     10.87 o 
  -5   6   2        1.79        6.67      4.79 o 
  -4   6   2       41.41       37.73      3.92 o 
  -3   6   2      345.03      361.07      6.31 o 
  -2   6   2       48.83       48.10      2.59 o 
  -1   6   2     1265.31     1280.60      9.83 o 
   0   6   2     3304.19     3331.07     21.29 o 
   1   6   2       96.94       96.57      3.96 o 
   2   6   2     4447.87     4417.68     27.95 o 
   3   6   2        9.76       12.17      3.66 o 
   4   6   2      419.84      380.49      7.32 o 
   5   6   2       53.00       54.79      5.34 o 
   6   6   2       43.86       39.97      5.77 o 
   7   6   2        1.84       -4.85      6.05 o 
   8   6   2       90.56      111.21     12.76 o 
   9   6   2       12.75       24.99     16.39 o 
  10   6   2       27.60       12.83     20.01 o 
 -10   7   2       50.59       64.51     17.48 o 
  -9   7   2        7.67        1.13     15.84 o 
  -8   7   2       10.29       -6.12      7.54 o 
  -7   7   2      353.72      350.71     11.61 o 
  -6   7   2      108.45       99.91      6.38 o 
  -5   7   2        2.56        3.01      4.68 o 
  -4   7   2     2203.56     2265.45     18.11 o 
  -3   7   2      868.91      810.24      8.76 o 
  -2   7   2     1282.77     1264.38     10.74 o 
  -1   7   2     2128.86     2168.86     15.50 o 
   0   7   2        6.10        2.24      2.74 o 
   1   7   2     1682.07     1673.38     14.21 o 
   2   7   2        0.03        0.26      3.50 o 
   3   7   2        0.01       -0.13      2.76 o 
   4   7   2       83.85       77.72      4.60 o 
   5   7   2       59.47       63.33      5.03 o 
   6   7   2        1.06        2.87      5.52 o 
   7   7   2        0.48        4.36      6.88 o 
   8   7   2       75.86       77.59      8.14 o 
   9   7   2      188.17      186.48     11.08 o 
  10   7   2       22.30       27.49     22.83 o 
 -10   8   2        0.22        1.37     13.93 o 
  -9   8   2       27.27       28.44     10.26 o 
  -8   8   2        7.82       -0.88      9.62 o 
  -7   8   2      259.90      265.90      9.89 o 
  -6   8   2      361.87      363.17     10.06 o 
  -5   8   2      223.15      225.48      7.68 o 
  -4   8   2       56.64       72.28      4.10 o 
  -3   8   2      256.97      270.17      6.06 o 
  -2   8   2      388.35      392.22      6.60 o 
  -1   8   2      100.67      106.75      3.77 o 
   0   8   2      722.80      695.79      7.59 o 
   1   8   2        1.39       -2.16      3.38 o 
   2   8   2      835.00      829.78     10.43 o 
   3   8   2     1874.13     2038.63     16.28 o 
   4   8   2       84.05       89.78      4.55 o 
   5   8   2       57.30       46.89      5.10 o 
   6   8   2        0.02       -1.83      6.49 o 
   7   8   2      187.45      195.45      8.85 o 
   8   8   2        3.02       14.76     11.96 o 
   9   8   2        1.29       15.91     13.74 o 
  10   8   2       57.85       72.47     20.22 o 
 -10   9   2       14.58       37.58     13.64 o 
  -9   9   2        0.00        0.59     11.13 o 
  -8   9   2       24.21        8.68     10.96 o 
  -7   9   2        0.15      -12.59      6.29 o 
  -6   9   2      124.55      119.81      6.96 o 
  -5   9   2       19.38       13.98      4.31 o 
  -4   9   2      605.70      617.56      8.80 o 
  -3   9   2     2380.79     2540.32     18.97 o 
  -2   9   2       78.28      103.27      4.61 o 
  -1   9   2       23.99       10.84      2.95 o 
   0   9   2      166.96      168.72      4.95 o 
   1   9   2      252.21      265.22      6.82 o 
   2   9   2       76.77       76.84      5.11 o 
   3   9   2     2041.44     2068.61     18.62 o 
   4   9   2       21.78       19.51      3.51 o 
   5   9   2       41.62       48.34      5.17 o 
   6   9   2      340.71      348.69     10.30 o 
   7   9   2        0.13       -9.88      7.92 o 
   8   9   2        9.81       27.00      8.91 o 
   9   9   2      190.06      180.15     19.92 o 
 -10  10   2       62.07       65.40     14.99 o 
  -9  10   2       29.18       23.61     12.85 o 
  -8  10   2        2.37       11.26     10.02 o 
  -7  10   2      219.59      209.23     10.66 o 
  -6  10   2       28.15       22.96      5.82 o 
  -5  10   2       17.15       16.96      4.86 o 
  -4  10   2      259.45      239.73      6.92 o 
  -3  10   2     2179.99     2284.87     17.17 o 
  -2  10   2      629.62      605.67      8.23 o 
  -1  10   2     2672.87     2894.87     20.51 o 
   0  10   2      392.04      356.15      6.27 o 
   1  10   2     2646.85     2808.98     19.95 o 
   2  10   2       66.91       62.22      5.28 o 
   3  10   2       46.51       57.18      5.75 o 
   4  10   2       47.83       55.13      6.12 o 
   5  10   2       45.71       53.50      5.82 o 
   6  10   2      456.47      443.98     10.64 o 
   7  10   2       19.71       16.27      7.69 o 
   8  10   2      214.17      199.75     18.47 o 
   9  10   2       23.49       33.52     19.55 o 
  -9  11   2        0.36        3.12     12.58 o 
  -8  11   2       27.74       25.46      9.51 o 
  -7  11   2       71.59       60.18      9.73 o 
  -6  11   2      133.35      113.35      7.18 o 
  -5  11   2      120.37      113.22      7.76 o 
  -4  11   2      145.45      134.44      5.72 o 
  -3  11   2        0.36       -2.16      3.74 o 
  -2  11   2       65.13       63.35      4.23 o 
  -1  11   2      865.34      920.50     10.07 o 
   0  11   2      156.88      169.88      5.22 o 
   1  11   2     1612.51     1676.28     14.15 o 
   2  11   2       56.78       59.72      5.67 o 
   3  11   2      163.42      155.54      7.44 o 
   4  11   2      302.01      286.45      9.68 o 
   5  11   2       82.62       79.38      8.30 o 
   6  11   2        2.31       -3.00      6.23 o 
   7  11   2       63.68       59.97      8.51 o 
   8  11   2       21.47       31.50     13.75 o 
   9  11   2        8.58       30.21     23.39 o 
  -9  12   2       11.78       22.95     19.67 o 
  -8  12   2        0.15       15.33     12.85 o 
  -7  12   2       35.85       24.79      7.86 o 
  -6  12   2        6.39        0.14      5.98 o 
  -5  12   2        1.17       -5.75      4.70 o 
  -4  12   2       29.64       26.80      4.24 o 
  -3  12   2      368.77      364.45      7.99 o 
  -2  12   2      554.49      535.31      9.44 o 
  -1  12   2        7.80        6.06      3.68 o 
   0  12   2      162.75      178.91      6.33 o 
   1  12   2     1096.43     1152.42     11.62 o 
   2  12   2      366.50      403.18     10.17 o 
   3  12   2      359.55      364.26     10.74 o 
   4  12   2      117.97      126.22      8.02 o 
   5  12   2      152.36      148.45     10.49 o 
   6  12   2       11.15        7.79      7.38 o 
   7  12   2        1.24      -11.30     12.20 o 
   8  12   2       28.40       22.58     16.24 o 
   9  12   2        1.83       21.41     24.06 o 
  -9  13   2       23.58       59.68     18.55 o 
  -8  13   2        7.24       -3.55     11.48 o 
  -7  13   2       19.64       14.57      7.46 o 
  -6  13   2        9.21        3.63      5.81 o 
  -5  13   2       95.67       88.06      6.90 o 
  -4  13   2      510.81      504.86      9.13 o 
  -3  13   2      119.02      118.91      6.06 o 
  -2  13   2        5.43        1.50      4.20 o 
  -1  13   2      390.68      378.05      8.04 o 
   0  13   2      352.78      336.54      7.40 o 
   1  13   2      524.30      507.29      8.58 o 
   2  13   2       63.61       63.84      6.65 o 
   3  13   2       31.94       28.05      6.83 o 
   4  13   2        2.72        6.75      7.19 o 
   5  13   2       58.18       46.57      8.68 o 
   6  13   2       47.41       23.81      9.68 o 
   7  13   2       74.97       74.19     12.31 o 
   8  13   2        4.45       19.18     19.03 o 
  -9  14   2        0.72       21.57     23.46 o 
  -8  14   2       67.28       65.74     12.14 o 
  -7  14   2       85.91       88.77     10.13 o 
  -6  14   2       34.70       40.05      9.34 o 
  -5  14   2        2.30       -4.94      5.15 o 
  -4  14   2       99.84       94.80      5.55 o 
  -3  14   2        2.92        8.82      5.53 o 
  -2  14   2        6.64        9.00      4.87 o 
  -1  14   2      624.61      623.20     10.57 o 
   0  14   2      183.40      188.80      6.82 o 
   1  14   2      279.96      270.74      7.59 o 
   2  14   2       87.61       88.76      7.30 o 
   3  14   2      165.32      169.83      9.31 o 
   4  14   2      228.12      236.40     10.15 o 
   5  14   2       46.01       26.68      9.92 o 
   6  14   2       61.36       52.58     11.13 o 
   7  14   2        6.04       15.16     13.43 o 
   8  14   2        0.21       11.42     14.58 o 
  -8  15   2       33.91       28.40     13.33 o 
  -7  15   2        0.00        6.19      7.82 o 
  -6  15   2      183.81      172.89     15.43 o 
  -5  15   2      189.51      181.48      7.59 o 
  -4  15   2      109.01      120.36      7.14 o 
  -3  15   2      306.90      300.90      9.54 o 
  -2  15   2      337.85      333.48      9.61 o 
  -1  15   2      138.98      152.21      6.95 o 
   0  15   2       15.09       12.12      4.74 o 
   1  15   2      291.63      289.02      8.16 o 
   2  15   2        0.17       10.01      7.30 o 
   3  15   2      147.25      135.73      9.37 o 
   4  15   2      198.87      220.02     12.99 o 
   5  15   2        1.79      -12.85      9.33 o 
   6  15   2        8.94       15.24     12.81 o 
   7  15   2       42.60       54.16     16.23 o 
   8  15   2        1.89       20.12     17.81 o 
  -8  16   2        0.72       -1.37     27.69 o 
  -7  16   2        0.48        7.21     14.17 o 
  -6  16   2       52.65       55.03     10.85 o 
  -5  16   2        2.59       -6.95      8.44 o 
  -4  16   2      292.62      267.60      8.90 o 
  -3  16   2      614.60      651.37     12.09 o 
  -2  16   2        7.87        0.47      6.01 o 
  -1  16   2       64.02       61.33      5.92 o 
   0  16   2       22.75       13.17      5.41 o 
   1  16   2       95.39       80.84      7.58 o 
   2  16   2       62.84       67.15      7.99 o 
   3  16   2       21.60        3.23      8.43 o 
   4  16   2       74.09       62.83     11.12 o 
   5  16   2       94.34       92.74     13.54 o 
   6  16   2       86.78       75.14     14.37 o 
   7  16   2        6.40        6.31     16.06 o 
  -7  17   2        9.39       15.35     14.21 o 
  -6  17   2        1.29       13.83     11.40 o 
  -5  17   2       12.13        3.13     11.09 o 
  -4  17   2      465.72      483.38     13.92 o 
  -3  17   2      479.73      471.14     12.34 o 
  -2  17   2       73.11       86.93      7.31 o 
  -1  17   2      217.05      211.04     13.19 o 
   0  17   2        8.49        4.37      5.56 o 
   1  17   2      128.03      129.24     10.45 o 
   2  17   2        0.70       -1.97     10.16 o 
   3  17   2       59.69       43.42     10.52 o 
   4  17   2        1.67        2.49     10.88 o 
   5  17   2        7.64       10.64     12.10 o 
   6  17   2        3.97      -27.39     15.35 o 
   7  17   2        0.01      -28.13     18.07 o 
  -7  18   2       12.36        6.70     27.44 o 
  -6  18   2       25.21        4.59     22.93 o 
  -5  18   2        7.88        1.56     10.76 o 
  -4  18   2       23.00       17.85     14.28 o 
  -3  18   2       28.73       17.17      7.78 o 
  -2  18   2       14.36        6.87      7.38 o 
  -1  18   2        2.96        9.91     10.22 o 
   0  18   2        0.28       12.56      6.34 o 
   1  18   2        3.46        9.19      7.62 o 
   2  18   2       29.58       26.13      9.78 o 
   3  18   2        0.34        1.27     16.12 o 
   4  18   2        0.01       12.00     15.19 o 
   5  18   2       14.96       15.93     13.22 o 
   6  18   2       16.81       -4.44     16.14 o 
  -6  19   2       58.89       57.21     27.23 o 
  -5  19   2      215.34      193.98     19.28 o 
  -4  19   2       12.02       12.82     16.86 o 
  -3  19   2       61.64       53.96      9.73 o 
  -2  19   2        3.00       21.55     10.80 o 
  -1  19   2       17.44       38.54     10.90 o 
   0  19   2      470.02      495.96     14.68 o 
   1  19   2      371.83      404.96     16.08 o 
   2  19   2        0.02       -7.66     10.22 o 
   3  19   2        0.10       -7.96     17.09 o 
   4  19   2       42.02       31.88     18.78 o 
   5  19   2        0.29        4.17     15.16 o 
   6  19   2       18.79      -21.57     20.67 o 
  -5  20   2        0.00      -19.18     27.03 o 
  -4  20   2        0.02       -1.41     20.93 o 
  -3  20   2       37.80       28.56     12.76 o 
  -2  20   2      534.85      503.77     20.46 o 
  -1  20   2        6.08       16.76      9.46 o 
   0  20   2        0.14       12.64      9.45 o 
   1  20   2      110.61      118.80     11.30 o 
   2  20   2        3.50       10.42     12.10 o 
   3  20   2        4.80       -7.42     14.18 o 
   4  20   2        0.34       10.84     17.45 o 
   5  20   2       15.27        7.50     19.92 o 
  -5  21   2        5.08      -43.40     21.70 o 
  -4  21   2       31.29       15.90     26.36 o 
  -3  21   2        1.09       -7.97     10.15 o 
  -2  21   2       34.73       36.94     13.19 o 
  -1  21   2       44.79       58.25     16.22 o 
   0  21   2        0.21       13.62     10.49 o 
   1  21   2       50.60       92.48     19.47 o 
   2  21   2       11.85       54.86     17.85 o 
   3  21   2       13.68       -1.93     19.66 o 
   4  21   2        4.55        3.77     22.34 o 
  -3  22   2       72.06       91.26     33.30 o 
  -2  22   2       16.62       30.74     15.90 o 
  -1  22   2       17.16       22.54     11.79 o 
   0  22   2      288.46      297.42     16.32 o 
   1  22   2        2.98       45.47     23.79 o 
   2  22   2       19.97       75.15     27.17 o 
   3  22   2       22.31       58.50     24.73 o 
  -2  23   2       24.09       39.30     25.30 o 
  -1  23   2        9.50       17.20     16.15 o 
   0  23   2       23.85       42.43     30.01 o 
   1  23   2       10.71       17.11     19.34 o 
 -11   1   3       58.66       59.11     14.38 o 
 -10   1   3        1.68       11.64      9.72 o 
  -9   1   3       87.47       89.52      9.43 o 
  -8   1   3      148.50      142.88      9.78 o 
  -7   1   3      809.61      839.07     13.91 o 
  -6   1   3       21.73       22.58      5.08 o 
  -5   1   3        2.93        0.86      4.24 o 
  -4   1   3     1786.98     1726.42     13.87 o 
  -3   1   3      123.17      129.56      5.02 o 
  -2   1   3    12500.07    12266.62     70.82 o 
  -1   1   3      154.51      140.84      4.48 o 
   0   1   3        9.15       -1.20      2.50 o 
   1   1   3     1926.71     1876.99     13.22 o 
   2   1   3      696.41      633.41      6.25 o 
   3   1   3      153.88      132.80      5.42 o 
   4   1   3       10.49       11.33      5.00 o 
   5   1   3     1150.40     1180.91     15.16 o 
   6   1   3       81.13       91.64      7.32 o 
   7   1   3      276.34      321.32     12.52 o 
   8   1   3      225.77      239.21     14.33 o 
   9   1   3       52.29       37.44     12.77 o 
  10   1   3       22.22        0.93     19.53 o 
 -11   2   3        0.09      -20.28     16.18 o 
 -10   2   3       10.33       -4.33     11.45 o 
  -9   2   3        3.30        9.77      8.34 o 
  -8   2   3        0.07       -2.09      6.72 o 
  -7   2   3      346.04      355.23      9.97 o 
  -6   2   3       51.36       45.78      4.99 o 
  -5   2   3      278.75      260.25      6.86 o 
  -4   2   3      963.19      914.86      9.66 o 
  -3   2   3     1010.31      991.91      8.68 o 
  -2   2   3      433.90      356.48      9.02 o 
  -1   2   3     5654.51     5569.88     37.06 o 
   0   2   3    14196.23    13832.09     84.04 o 
   1   2   3      577.06      585.17      8.11 o 
   2   2   3     1611.73     1578.70     12.27 o 
   3   2   3        0.06        4.43      3.12 o 
   4   2   3      103.99      107.10      4.80 o 
   5   2   3       45.35       49.76      5.33 o 
   6   2   3        9.40       17.10      6.18 o 
   7   2   3      367.43      384.10     13.29 o 
   8   2   3        0.46       16.12     10.70 o 
   9   2   3       23.77       23.12     12.47 o 
  10   2   3        9.75      -29.68     24.85 o 
 -11   3   3        0.40       -0.93     14.19 o 
 -10   3   3       22.44       24.15     10.81 o 
  -9   3   3      198.68      228.64     11.24 o 
  -8   3   3       33.73       27.35      7.09 o 
  -7   3   3       94.43       87.73      6.36 o 
  -6   3   3      823.58      862.08     12.36 o 
  -5   3   3       89.49       76.36      4.39 o 
  -4   3   3       54.41       43.96      3.56 o 
  -3   3   3      433.99      390.61      7.94 o 
  -2   3   3      198.74      192.18      7.10 o 
  -1   3   3     2130.99     2038.60     14.09 o 
   0   3   3     2482.52     2399.92     17.77 o 
   1   3   3       45.31       25.75      3.70 o 
   2   3   3     3298.92     3200.82     20.55 o 
   3   3   3       88.08       83.51      4.11 o 
   4   3   3      305.16      312.28      6.07 o 
   5   3   3     1005.87      936.90     12.75 o 
   6   3   3       27.36       33.21      6.52 o 
   7   3   3      132.32      154.74      9.80 o 
   8   3   3      276.55      292.11     13.17 o 
   9   3   3       34.34       21.48     14.06 o 
  10   3   3        9.08      -31.98     19.53 o 
 -11   4   3       25.20       18.53     17.87 o 
 -10   4   3       17.53        7.15     11.29 o 
  -9   4   3       43.44       40.09     10.04 o 
  -8   4   3       24.69        9.34      6.52 o 
  -7   4   3        3.07        1.27      5.16 o 
  -6   4   3        1.15       -2.25      4.41 o 
  -5   4   3      268.64      252.01      6.49 o 
  -4   4   3      487.63      498.57      7.29 o 
  -3   4   3     3221.57     3215.40     21.09 o 
  -2   4   3     2460.71     2373.82     17.57 o 
  -1   4   3     7417.45     7241.74     42.27 o 
   0   4   3     4965.45     5063.23     33.65 o 
   1   4   3     3829.34     3660.20     23.25 o 
   2   4   3      224.64      230.08      4.83 o 
   3   4   3        1.03        4.36      2.96 o 
   4   4   3      145.26      132.95      5.58 o 
   5   4   3        0.02       12.73      5.80 o 
   6   4   3       91.42       87.40      6.38 o 
   7   4   3       81.43       67.95     11.91 o 
   8   4   3        4.70       14.89      9.97 o 
   9   4   3       29.91      -23.15     13.82 o 
  10   4   3       63.22        3.17     34.00 o 
 -11   5   3       64.48       40.35     18.48 o 
 -10   5   3        0.03       -9.39     11.51 o 
  -9   5   3        4.77      -17.83      8.92 o 
  -8   5   3        0.16      -13.77      6.89 o 
  -7   5   3      323.00      307.43      9.73 o 
  -6   5   3       88.14       83.05      5.33 o 
  -5   5   3      640.01      617.16      8.84 o 
  -4   5   3      736.29      733.54      8.78 o 
  -3   5   3      894.21      829.65      8.32 o 
  -2   5   3     5053.01     4999.77     31.59 o 
  -1   5   3     2602.28     2552.08     16.76 o 
   0   5   3      288.77      306.12      5.11 o 
   1   5   3      139.08      159.11      4.79 o 
   2   5   3      419.84      421.89      6.22 o 
   3   5   3     2408.99     2343.91     17.42 o 
   4   5   3       88.49       84.13      5.14 o 
   5   5   3        7.42       11.01      4.41 o 
   6   5   3        7.86       17.59      5.92 o 
   7   5   3        0.69       -2.10      7.50 o 
   8   5   3       16.25        6.57     10.33 o 
   9   5   3       81.55       79.02     15.86 o 
  10   5   3       64.99       43.49     27.59 o 
 -10   6   3       51.43       33.30     13.70 o 
  -9   6   3        2.01       -9.20     10.47 o 
  -8   6   3       62.34       56.73      7.46 o 
  -7   6   3      104.36      101.85      7.00 o 
  -6   6   3      117.82      117.42      6.02 o 
  -5   6   3      891.70      904.73     11.57 o 
  -4   6   3      866.01      840.14     10.16 o 
  -3   6   3      400.26      365.86      5.95 o 
  -2   6   3     2924.36     2844.62     20.51 o 
  -1   6   3      569.29      502.59      6.44 o 
   0   6   3      151.15      155.10      4.27 o 
   1   6   3      737.96      726.34      7.31 o 
   2   6   3      672.96      655.54      7.95 o 
   3   6   3      454.91      452.99      7.14 o 
   4   6   3      309.87      324.44      7.61 o 
   5   6   3       35.99       35.90      4.72 o 
   6   6   3      204.26      207.58      7.97 o 
   7   6   3      310.46      318.14     11.28 o 
   8   6   3        0.11       12.15     13.70 o 
   9   6   3        5.25       33.06     21.77 o 
  10   6   3        8.22       -6.50     24.87 o 
 -10   7   3        3.95        5.30     13.72 o 
  -9   7   3       50.12       41.46      9.35 o 
  -8   7   3      130.88      115.36      9.19 o 
  -7   7   3      127.02      115.85      7.11 o 
  -6   7   3       60.56       60.49      5.43 o 
  -5   7   3      395.97      389.76      8.60 o 
  -4   7   3      934.14      875.46     10.57 o 
  -3   7   3      143.88      154.09      6.00 o 
  -2   7   3      636.02      565.66      8.18 o 
  -1   7   3     5268.29     5401.55     31.64 o 
   0   7   3       56.45       63.38      3.17 o 
   1   7   3     1205.02     1165.53      9.99 o 
   2   7   3      119.27      122.85      3.96 o 
   3   7   3     3524.99     3499.47     24.44 o 
   4   7   3      156.79      149.25      6.10 o 
   5   7   3      470.40      514.18      9.69 o 
   6   7   3      438.07      469.89     10.99 o 
   7   7   3       23.81       26.22      6.79 o 
   8   7   3      122.95      131.15     13.73 o 
   9   7   3       24.74       22.99     25.21 o 
 -10   8   3        8.22       18.92     14.43 o 
  -9   8   3        0.03      -17.87     10.10 o 
  -8   8   3       44.75       31.01     10.14 o 
  -7   8   3      192.73      191.28     12.02 o 
  -6   8   3      535.12      569.51     11.30 o 
  -5   8   3      889.84      907.19     12.57 o 
  -4   8   3       66.16       70.52      3.95 o 
  -3   8   3     4896.09     4963.16     33.87 o 
  -2   8   3      362.27      360.03      6.19 o 
  -1   8   3     1508.79     1510.37     12.06 o 
   0   8   3     1643.48     1616.88     13.10 o 
   1   8   3      401.10      427.28      5.48 o 
   2   8   3      216.92      231.47      6.75 o 
   3   8   3       60.54       61.15      4.27 o 
   4   8   3      391.43      390.06      9.61 o 
   5   8   3      624.80      636.14     10.69 o 
   6   8   3        0.01       -0.91      5.91 o 
   7   8   3       18.63       17.96      9.54 o 
   8   8   3       74.04       68.63     12.25 o 
   9   8   3       55.56       77.25     27.21 o 
 -10   9   3       32.94       47.06     15.32 o 
  -9   9   3        0.12      -14.31     12.48 o 
  -8   9   3       90.65       70.51     15.29 o 
  -7   9   3      132.52      120.27      9.47 o 
  -6   9   3       53.44       50.54      6.51 o 
  -5   9   3      517.78      561.60      9.83 o 
  -4   9   3      155.57      187.41      5.11 o 
  -3   9   3     1085.51     1129.37     12.23 o 
  -2   9   3      245.70      218.74      5.07 o 
  -1   9   3      911.29      851.95      9.15 o 
   0   9   3     1646.54     1720.20     13.50 o 
   1   9   3     2262.42     2227.73     18.67 o 
   2   9   3     3269.58     3456.20     26.28 o 
   3   9   3      599.43      590.80     10.77 o 
   4   9   3       40.05       37.87      4.22 o 
   5   9   3      146.29      160.10      7.05 o 
   6   9   3       69.56       65.37      6.66 o 
   7   9   3      158.60      153.70     12.19 o 
   8   9   3        0.82       13.59      9.50 o 
   9   9   3       87.97       92.92     18.58 o 
 -10  10   3        1.67        1.95     13.97 o 
  -9  10   3        5.64        7.35     12.49 o 
  -8  10   3        0.03      -16.59     10.88 o 
  -7  10   3       90.47       83.35      8.87 o 
  -6  10   3      182.19      171.47      8.06 o 
  -5  10   3      132.12      146.28      6.34 o 
  -4  10   3      428.17      423.78      7.03 o 
  -3  10   3      636.03      592.38      7.30 o 
  -2  10   3     2510.30     2544.77     19.36 o 
  -1  10   3       98.16      103.01      4.33 o 
   0  10   3     2171.95     2301.10     16.71 o 
   1  10   3      351.45      375.16      7.87 o 
   2  10   3        1.53        1.65      4.82 o 
   3  10   3      291.33      265.47      8.93 o 
   4  10   3        0.18       -2.86      5.64 o 
   5  10   3      815.95      820.04     11.90 o 
   6  10   3        0.46       -5.52      6.11 o 
   7  10   3      120.16      120.26      9.95 o 
   8  10   3       52.40       65.61     13.71 o 
   9  10   3       14.15       46.75     17.31 o 
 -10  11   3       42.27       59.70     20.36 o 
  -9  11   3       40.10       49.72     16.55 o 
  -8  11   3       17.88        7.52     10.96 o 
  -7  11   3       13.81        1.48      8.46 o 
  -6  11   3       41.13       24.67      5.92 o 
  -5  11   3       15.22        7.16      4.73 o 
  -4  11   3      205.15      211.47      5.41 o 
  -3  11   3        1.58       -0.76      3.09 o 
  -2  11   3      715.89      733.55      9.80 o 
  -1  11   3      216.21      232.11      6.01 o 
   0  11   3      105.94      117.73      4.79 o 
   1  11   3        3.81        1.16      4.24 o 
   2  11   3       87.88       86.35      6.50 o 
   3  11   3        0.36       -3.62      5.36 o 
   4  11   3      102.46      113.05      7.56 o 
   5  11   3      563.87      571.28     13.58 o 
   6  11   3        8.64        1.57      6.49 o 
   7  11   3      101.40      100.21      8.58 o 
   8  11   3        7.08       21.61     14.48 o 
   9  11   3        9.56       19.56     23.64 o 
  -9  12   3       22.66       41.60     12.15 o 
  -8  12   3        3.76       -4.23      9.70 o 
  -7  12   3       66.96       47.74      7.73 o 
  -6  12   3        5.98      -10.60      6.97 o 
  -5  12   3       17.29        3.75      4.92 o 
  -4  12   3       70.70       62.87      4.85 o 
  -3  12   3      167.80      157.33      6.00 o 
  -2  12   3     2065.37     2151.39     18.83 o 
  -1  12   3      144.44      155.69      8.23 o 
   0  12   3       75.09       77.21      4.51 o 
   1  12   3       89.47       84.68      5.80 o 
   2  12   3       87.11       77.64      6.63 o 
   3  12   3      408.48      405.76     11.14 o 
   4  12   3      279.77      285.09     11.18 o 
   5  12   3        1.98       -6.38      7.97 o 
   6  12   3        0.02       -2.34      9.00 o 
   7  12   3       81.44       66.44      9.04 o 
   8  12   3        1.83       -2.99     14.24 o 
  -9  13   3       17.76       35.78     15.61 o 
  -8  13   3       43.25       48.12     12.68 o 
  -7  13   3      142.96      140.76      8.74 o 
  -6  13   3       89.13       63.75      8.04 o 
  -5  13   3       46.63       44.64      4.17 o 
  -4  13   3      295.06      270.59      8.68 o 
  -3  13   3       68.41       65.30      5.99 o 
  -2  13   3      151.71      166.06      6.89 o 
  -1  13   3      303.26      296.87      7.85 o 
   0  13   3      196.30      214.37      6.50 o 
   1  13   3      415.21      402.53      9.75 o 
   2  13   3      352.45      359.58     11.47 o 
   3  13   3       11.01        7.32      7.12 o 
   4  13   3       35.70       35.14      8.07 o 
   5  13   3      174.12      163.88     10.51 o 
   6  13   3       27.51       25.96     10.90 o 
   7  13   3      197.08      185.45     16.97 o 
   8  13   3        3.81        7.44     20.03 o 
  -9  14   3        4.46       27.12     23.16 o 
  -8  14   3       41.82       37.45     15.41 o 
  -7  14   3        2.32       -2.23     10.11 o 
  -6  14   3        0.59        1.19      8.10 o 
  -5  14   3        8.11        1.33      7.11 o 
  -4  14   3      718.77      756.14     11.05 o 
  -3  14   3      670.63      654.55     12.36 o 
  -2  14   3      114.76      110.68      5.84 o 
  -1  14   3       62.63       63.18      5.20 o 
   0  14   3       61.37       58.96      4.87 o 
   1  14   3       47.88       43.56      6.25 o 
   2  14   3       27.04       20.31      7.09 o 
   3  14   3      366.65      365.32     12.37 o 
   4  14   3      262.38      275.66     11.45 o 
   5  14   3      369.12      336.35     13.13 o 
   6  14   3        5.88       -4.30     10.80 o 
   7  14   3       31.46       16.15     14.47 o 
   8  14   3        7.22       41.16     29.37 o 
  -8  15   3       14.32       19.25     12.20 o 
  -7  15   3        0.59       -7.88     10.41 o 
  -6  15   3        7.58       -5.09     11.82 o 
  -5  15   3       10.98       -0.74      7.19 o 
  -4  15   3        0.05        7.31      7.13 o 
  -3  15   3      589.66      583.54     11.03 o 
  -2  15   3        4.06        1.36      5.39 o 
  -1  15   3        0.72       -6.54      4.81 o 
   0  15   3       33.48       32.95      5.13 o 
   1  15   3        3.93       -1.77      6.06 o 
   2  15   3     1116.45     1145.84     16.86 o 
   3  15   3      124.09      125.43      9.56 o 
   4  15   3       58.61       50.86      9.47 o 
   5  15   3      146.85      128.29     12.35 o 
   6  15   3        0.28       -9.36     11.51 o 
   7  15   3        2.61       -0.04     17.49 o 
  -8  16   3        1.72       -5.29     18.69 o 
  -7  16   3        2.81       17.00     11.17 o 
  -6  16   3       34.87       26.95     12.84 o 
  -5  16   3       59.24       40.73     10.35 o 
  -4  16   3      418.21      398.64     11.30 o 
  -3  16   3      442.58      461.77     12.51 o 
  -2  16   3      211.28      211.15      8.63 o 
  -1  16   3      108.71      108.84      6.38 o 
   0  16   3        0.19       -4.54      4.91 o 
   1  16   3       37.00       68.30      7.91 o 
   2  16   3     1436.83     1488.21     19.91 o 
   3  16   3        7.08        0.24      9.01 o 
   4  16   3      160.31      163.73     11.98 o 
   5  16   3       21.55       18.75     11.97 o 
   6  16   3       19.39       21.20     14.99 o 
   7  16   3       17.69        5.14     18.58 o 
  -7  17   3        5.77       15.52     10.74 o 
  -6  17   3       11.03        0.94     12.80 o 
  -5  17   3       61.42       43.77     13.45 o 
  -4  17   3       50.44       42.84     10.22 o 
  -3  17   3       54.41       37.50      9.52 o 
  -2  17   3      400.99      387.91     11.46 o 
  -1  17   3       24.67       37.13      6.73 o 
   0  17   3     2424.12     2560.55     23.80 o 
   1  17   3      118.74      126.88     10.35 o 
   2  17   3       25.49       23.05      9.24 o 
   3  17   3        0.62       -4.71      9.98 o 
   4  17   3        5.69       -4.90     10.79 o 
   5  17   3       24.39       36.99     18.58 o 
   6  17   3      116.07      109.76     17.97 o 
  -7  18   3        5.38       41.52     29.72 o 
  -6  18   3        4.00       -2.70     20.58 o 
  -5  18   3       36.19       46.65     19.34 o 
  -4  18   3       16.39       18.71     10.26 o 
  -3  18   3       34.13       25.14     12.04 o 
  -2  18   3       43.88       58.30      9.12 o 
  -1  18   3      265.11      291.85     12.79 o 
   0  18   3       48.91       56.35      8.03 o 
   1  18   3        0.36       -2.15     12.34 o 
   2  18   3       71.75       60.43     10.27 o 
   3  18   3        4.35        5.11     10.04 o 
   4  18   3       23.57        0.89     12.34 o 
   5  18   3        6.03       -2.43     14.25 o 
   6  18   3        3.58      -22.59     19.09 o 
  -6  19   3        5.70       40.23     39.60 o 
  -5  19   3        5.16        3.18     17.98 o 
  -4  19   3       23.61        3.12     11.86 o 
  -3  19   3       38.84       44.60     10.38 o 
  -2  19   3       25.58       30.62     11.65 o 
  -1  19   3      455.25      471.00     17.98 o 
   0  19   3        4.60        9.98      6.72 o 
   1  19   3       26.44       33.26     13.33 o 
   2  19   3       34.26       27.82     11.38 o 
   3  19   3       21.18        7.79     13.99 o 
   4  19   3       26.16       29.91     17.16 o 
   5  19   3       29.74       50.02     18.62 o 
  -5  20   3        9.41       -0.65     18.87 o 
  -4  20   3       17.00       43.30     24.91 o 
  -3  20   3      321.98      297.63     17.66 o 
  -2  20   3      124.21      123.05     16.16 o 
  -1  20   3        3.92        8.62     12.33 o 
   0  20   3       22.86       27.35      9.53 o 
   1  20   3        7.37       11.68     11.13 o 
   2  20   3      120.29      107.36     14.07 o 
   3  20   3        0.11      -19.79     16.14 o 
   4  20   3        0.15       18.49     16.13 o 
   5  20   3        0.97       10.67     31.14 o 
  -5  21   3       35.06      -35.08     22.29 o 
  -4  21   3       42.61        9.48     20.05 o 
  -3  21   3      328.66      322.19     21.44 o 
  -2  21   3        0.73        9.90     15.28 o 
  -1  21   3       93.07       85.37     13.19 o 
   0  21   3       96.18       84.77     19.01 o 
   1  21   3        2.23       52.56     14.33 o 
   2  21   3        1.23        4.26     15.67 o 
   3  21   3       44.26       41.89     17.37 o 
   4  21   3        3.95       -2.13     26.20 o 
  -3  22   3       18.89       23.71     21.96 o 
  -2  22   3      106.99       91.31     18.99 o 
  -1  22   3        0.00        5.72     21.40 o 
   0  22   3      155.16      138.31     12.81 o 
   1  22   3       44.26       67.64     16.54 o 
   2  22   3        0.97        6.66     16.59 o 
  -1  23   3       11.09       65.09     30.96 o 
   0  23   3        7.54      -14.23     22.74 o 
 -11   0   4      225.03      278.85     37.02 o 
 -10   0   4      161.79      160.43     21.91 o 
  -9   0   4       47.24       39.44     13.61 o 
  -8   0   4      293.58      307.56     15.98 o 
  -7   0   4      526.23      586.01     17.88 o 
  -6   0   4      275.86      278.01     12.03 o 
  -5   0   4        0.67        3.53      8.22 o 
  -4   0   4      777.76      816.93     11.93 o 
  -3   0   4    12068.57    12322.38     91.06 o 
  -2   0   4      851.84      686.97     16.45 o 
  -1   0   4    13858.74    14168.15    123.08 o 
   0   0   4       31.90       -4.12      7.73 o 
   1   0   4     5972.13     5977.31     49.30 o 
   2   0   4      147.63      130.50      6.41 o 
   3   0   4     3441.33     3297.05     34.72 o 
   4   0   4      426.49      410.87     12.74 o 
   5   0   4      565.75      538.25     17.17 o 
   6   0   4      366.91      382.43     17.21 o 
   7   0   4      452.09      515.12     22.88 o 
   8   0   4       13.24      -12.29     13.55 o 
   9   0   4      555.15      550.33     30.93 o 
  10   0   4       10.26      -22.89     30.59 o 
 -11   1   4        6.61       28.65     13.64 o 
 -10   1   4       53.31       63.53     11.03 o 
  -9   1   4       98.81      120.96     10.20 o 
  -8   1   4       44.81       33.45      7.15 o 
  -7   1   4      853.10      911.95     13.67 o 
  -6   1   4       27.93       16.87      4.60 o 
  -5   1   4        8.84       15.13      3.89 o 
  -4   1   4       12.54       14.23      3.65 o 
  -3   1   4     3169.09     3080.65     20.03 o 
  -2   1   4     2108.75     1895.83     13.68 o 
  -1   1   4        1.28       -1.41      3.99 o 
   0   1   4        1.31       -7.96      3.98 o 
   1   1   4       21.05       16.42      3.13 o 
   2   1   4     1256.47     1247.23     10.45 o 
   3   1   4       46.12       39.31      3.76 o 
   4   1   4        0.53       -3.18      4.78 o 
   5   1   4       36.38       45.37      6.15 o 
   6   1   4       50.19       60.11      7.58 o 
   7   1   4        0.41       -0.06      8.35 o 
   8   1   4       22.52        5.80     11.02 o 
   9   1   4       73.57       55.32     16.24 o 
  10   1   4        3.49      -42.70     21.35 o 
 -11   2   4       51.09       41.35     14.65 o 
 -10   2   4      313.09      314.21     14.17 o 
  -9   2   4      489.15      513.54     14.57 o 
  -8   2   4        0.20      -12.44      7.21 o 
  -7   2   4      116.73      122.33      6.99 o 
  -6   2   4       20.50       19.02      4.78 o 
  -5   2   4      142.63      133.11      5.17 o 
  -4   2   4     1709.88     1691.84     13.84 o 
  -3   2   4     1549.76     1420.32     10.73 o 
  -2   2   4      760.05      734.60      9.79 o 
  -1   2   4      757.76      639.65      7.58 o 
   0   2   4     4162.58     3947.47     28.08 o 
   1   2   4     1324.58     1320.22     11.75 o 
   2   2   4      249.81      242.92      5.33 o 
   3   2   4      436.36      438.47      6.49 o 
   4   2   4       99.61       94.05      5.40 o 
   5   2   4      270.69      274.29     10.01 o 
   6   2   4      337.89      352.07     12.19 o 
   7   2   4      977.89      962.25     17.81 o 
   8   2   4      487.66      543.61     17.72 o 
   9   2   4      112.07       70.71     21.19 o 
  10   2   4        3.25      -42.02     21.74 o 
 -11   3   4       35.07       49.89     19.36 o 
 -10   3   4        8.21       11.56     12.58 o 
  -9   3   4      223.15      237.53     11.04 o 
  -8   3   4      432.68      411.42     11.73 o 
  -7   3   4       11.75        7.62      5.45 o 
  -6   3   4     1144.79     1179.46     13.08 o 
  -5   3   4      470.84      440.30      7.44 o 
  -4   3   4      360.65      338.91      6.99 o 
  -3   3   4      124.24      105.41      4.33 o 
  -2   3   4      206.61      216.24      5.01 o 
  -1   3   4      534.80      508.42      7.64 o 
   0   3   4      123.84      115.88      4.15 o 
   1   3   4      257.33      215.86      4.80 o 
   2   3   4      279.04      284.13      5.85 o 
   3   3   4      341.66      372.60      7.47 o 
   4   3   4     1192.34     1197.00     12.05 o 
   5   3   4      610.10      639.97     13.73 o 
   6   3   4      139.92      156.03      8.58 o 
   7   3   4      123.58      132.61      9.86 o 
   8   3   4      150.40      149.99     12.62 o 
   9   3   4       53.10      -10.01     15.45 o 
  10   3   4        0.19      -23.94     23.17 o 
 -11   4   4        0.20      -13.18     15.24 o 
 -10   4   4       75.46       71.57     11.65 o 
  -9   4   4        8.61        6.78      8.74 o 
  -8   4   4      138.93      144.34      8.19 o 
  -7   4   4      190.04      204.81      8.47 o 
  -6   4   4       77.26       78.32      5.78 o 
  -5   4   4      278.52      267.61      6.55 o 
  -4   4   4       65.26       64.45      4.14 o 
  -3   4   4     3826.71     3971.49     26.00 o 
  -2   4   4     1325.83     1290.58     11.36 o 
  -1   4   4     1773.45     1543.53     12.18 o 
   0   4   4    10842.24    11038.78     66.83 o 
   1   4   4      250.05      272.36      5.35 o 
   2   4   4       60.45       74.14      3.77 o 
   3   4   4      412.17      405.40      6.93 o 
   4   4   4      562.69      591.08      9.05 o 
   5   4   4       10.06       20.59      5.19 o 
   6   4   4      105.78      108.17      8.56 o 
   7   4   4      223.35      237.81     14.16 o 
   8   4   4       31.12       36.57     15.41 o 
   9   4   4        7.09       -6.72     17.23 o 
  10   4   4       25.32      -28.21     33.36 o 
 -11   5   4       23.64       25.80     15.52 o 
 -10   5   4        6.45      -10.81     11.22 o 
  -9   5   4        0.02       -9.81      8.55 o 
  -8   5   4        0.30      -11.12      6.80 o 
  -7   5   4       97.57       87.91      6.67 o 
  -6   5   4       45.82       43.90      4.93 o 
  -5   5   4      340.38      341.11      7.10 o 
  -4   5   4     1739.32     1725.58     14.46 o 
  -3   5   4       32.36       27.21      2.32 o 
  -2   5   4      501.38      500.85      7.76 o 
  -1   5   4       25.45       14.67      2.97 o 
   0   5   4      871.43      828.17      8.86 o 
   1   5   4     1512.03     1494.56     12.01 o 
   2   5   4     3285.13     3350.02     22.40 o 
   3   5   4       26.75       23.47      3.66 o 
   4   5   4      823.03      836.80     10.56 o 
   5   5   4      213.84      211.85      7.43 o 
   6   5   4      301.37      295.86      9.92 o 
   7   5   4        5.18       -8.97      9.51 o 
   8   5   4       97.25      108.95     11.47 o 
   9   5   4       74.44       68.35     28.30 o 
 -11   6   4        4.85      -21.16     18.27 o 
 -10   6   4        6.75       -9.89     12.11 o 
  -9   6   4        2.19       -8.25      8.47 o 
  -8   6   4        6.72      -12.52      6.90 o 
  -7   6   4      145.24      148.74      7.69 o 
  -6   6   4      426.97      424.15      9.01 o 
  -5   6   4      302.92      294.11      7.71 o 
  -4   6   4     3093.93     3062.83     22.45 o 
  -3   6   4     2305.58     2317.71     19.03 o 
  -2   6   4      518.91      525.79      7.95 o 
  -1   6   4      979.90      958.66      8.95 o 
   0   6   4     1003.93     1028.83      9.31 o 
   1   6   4     2086.17     2125.58     16.76 o 
   2   6   4       15.33        7.42      3.76 o 
   3   6   4     1053.61     1062.35     10.67 o 
   4   6   4      452.11      464.06      8.83 o 
   5   6   4        0.06        2.49      4.85 o 
   6   6   4       75.12       78.17      6.45 o 
   7   6   4       59.94       38.53      9.16 o 
   8   6   4      111.37      130.07     14.81 o 
   9   6   4       30.53       23.94     16.83 o 
 -10   7   4       26.82       15.97     11.66 o 
  -9   7   4        0.00       -5.78      8.65 o 
  -8   7   4       19.50        7.49      7.11 o 
  -7   7   4        0.46      -11.24      5.78 o 
  -6   7   4      932.97      938.52     12.12 o 
  -5   7   4      329.30      306.42      8.36 o 
  -4   7   4      953.22      917.26     10.69 o 
  -3   7   4       73.83       82.19      4.89 o 
  -2   7   4      466.77      426.03      7.76 o 
  -1   7   4     2094.00     2183.59     16.06 o 
   0   7   4     2165.55     2239.62     15.93 o 
   1   7   4      485.45      543.35      6.96 o 
   2   7   4      309.09      297.56      6.33 o 
   3   7   4     1462.95     1466.88     13.08 o 
   4   7   4     1314.22     1302.32     13.79 o 
   5   7   4      450.12      470.17     10.97 o 
   6   7   4      145.96      140.31      7.22 o 
   7   7   4      127.95      134.09      9.75 o 
   8   7   4        0.00       12.19     14.88 o 
   9   7   4       14.47       26.80     20.02 o 
 -10   8   4       15.46       -5.94     13.07 o 
  -9   8   4        1.42       -5.70      9.01 o 
  -8   8   4       13.39        7.61      7.60 o 
  -7   8   4       91.10       82.47      7.56 o 
  -6   8   4       30.78       26.34      5.66 o 
  -5   8   4      153.31      148.29      6.49 o 
  -4   8   4      680.66      654.65     10.98 o 
  -3   8   4      675.73      637.73      9.27 o 
  -2   8   4      237.20      238.67      7.01 o 
  -1   8   4     2975.66     3148.21     20.85 o 
   0   8   4      561.34      597.63      7.52 o 
   1   8   4        6.66        9.38      2.53 o 
   2   8   4        0.00       -1.89      2.23 o 
   3   8   4      167.72      192.65      6.48 o 
   4   8   4      798.35      799.50     10.56 o 
   5   8   4      321.87      342.47      9.40 o 
   6   8   4        0.01      -11.77      5.96 o 
   7   8   4       38.19       39.18      8.06 o 
   8   8   4       29.94       34.35     18.35 o 
   9   8   4        0.42       29.01     20.08 o 
 -10   9   4        0.30       -0.97     13.79 o 
  -9   9   4        0.82      -17.52     10.19 o 
  -8   9   4       13.69       11.38     11.32 o 
  -7   9   4      229.30      203.97     10.91 o 
  -6   9   4        0.67       -3.43      5.26 o 
  -5   9   4      301.75      298.74      8.03 o 
  -4   9   4        1.10        2.23      4.92 o 
  -3   9   4      759.86      788.29     10.48 o 
  -2   9   4       19.21       24.08      2.64 o 
  -1   9   4     2434.96     2606.67     18.95 o 
   0   9   4      235.68      247.44      5.44 o 
   1   9   4        0.03       -0.74      2.41 o 
   2   9   4      425.21      413.28      9.16 o 
   3   9   4      226.58      231.60      9.13 o 
   4   9   4      121.45      124.57      6.39 o 
   5   9   4       32.75       34.75      5.36 o 
   6   9   4       19.14       15.08      6.51 o 
   7   9   4      290.52      300.25     16.38 o 
   8   9   4        5.15       27.62     13.63 o 
   9   9   4      137.41      156.76     30.55 o 
 -10  10   4        7.00       13.18     19.00 o 
  -9  10   4        1.25       -3.37     11.08 o 
  -8  10   4       77.07       65.80     13.88 o 
  -7  10   4       67.80       57.44      8.01 o 
  -6  10   4      131.78      129.15      9.75 o 
  -5  10   4      419.43      395.69     11.24 o 
  -4  10   4      143.60      139.01      7.46 o 
  -3  10   4     1142.11     1113.79     13.14 o 
  -2  10   4      354.89      337.79      6.14 o 
  -1  10   4       59.78       56.50      3.78 o 
   0  10   4       33.95       33.54      3.26 o 
   1  10   4       95.71      110.70      3.48 o 
   2  10   4       71.02       56.06      5.91 o 
   3  10   4      147.27      154.10      7.45 o 
   4  10   4        0.69        2.14      6.14 o 
   5  10   4      359.62      378.96      9.39 o 
   6  10   4      169.92      173.43      9.13 o 
   7  10   4       87.93       89.98      9.48 o 
   8  10   4        2.19       14.53     14.59 o 
   9  10   4        5.83       34.64     37.11 o 
 -10  11   4        1.52        9.04     18.42 o 
  -9  11   4        7.11       -3.71     11.79 o 
  -8  11   4        5.38      -15.86     14.09 o 
  -7  11   4       11.63       -5.08     10.15 o 
  -6  11   4      140.08      128.48      7.61 o 
  -5  11   4       89.73       99.74      7.69 o 
  -4  11   4       44.63       40.75      5.73 o 
  -3  11   4      282.09      279.73      8.44 o 
  -2  11   4      185.07      189.83      5.90 o 
  -1  11   4      181.71      190.63      7.31 o 
   0  11   4        5.60        9.89      3.35 o 
   1  11   4      748.53      758.74     11.34 o 
   2  11   4      366.80      397.60     10.23 o 
   3  11   4      327.43      317.47     10.25 o 
   4  11   4        0.03       -3.10      7.22 o 
   5  11   4      340.73      351.19     12.18 o 
   6  11   4      167.15      147.10      9.03 o 
   7  11   4        9.34        6.57      9.85 o 
   8  11   4       29.67       29.99     11.20 o 
  -9  12   4       54.28       44.20     11.77 o 
  -8  12   4        7.04       -9.65     10.52 o 
  -7  12   4       65.35       36.84      8.26 o 
  -6  12   4      366.94      377.68     13.76 o 
  -5  12   4      277.75      276.65      9.79 o 
  -4  12   4       15.23       15.68      5.86 o 
  -3  12   4       61.89       60.18      5.72 o 
  -2  12   4       16.96       20.21      4.72 o 
  -1  12   4      196.45      201.43      6.50 o 
   0  12   4      901.69      939.03     10.96 o 
   1  12   4     1464.75     1451.81     16.50 o 
   2  12   4      140.05      135.02      8.05 o 
   3  12   4       79.80       85.26      7.99 o 
   4  12   4     1686.10     1692.57     22.85 o 
   5  12   4       48.10       56.62      9.34 o 
   6  12   4       52.72       64.53     11.32 o 
   7  12   4        9.83       17.07      9.39 o 
   8  12   4       14.88        1.84     10.61 o 
  -9  13   4        7.72       23.49     21.09 o 
  -8  13   4        2.60       -2.18      9.61 o 
  -7  13   4       16.96       -5.69     10.68 o 
  -6  13   4      113.11      103.64      9.66 o 
  -5  13   4     1749.79     1820.21     20.61 o 
  -4  13   4      331.50      323.82     10.88 o 
  -3  13   4      550.11      566.73     11.53 o 
  -2  13   4       41.83       40.76      4.42 o 
  -1  13   4       64.65       53.50      4.89 o 
   0  13   4      203.93      221.59      7.04 o 
   1  13   4      574.53      560.85     11.32 o 
   2  13   4      499.98      501.85     13.30 o 
   3  13   4      465.24      474.39     13.10 o 
   4  13   4     1081.02     1126.82     20.12 o 
   5  13   4       12.15        4.39      9.27 o 
   6  13   4      135.79      126.05     13.77 o 
   7  13   4       20.23       11.70     14.42 o 
   8  13   4       12.57       19.92     17.92 o 
  -9  14   4        0.19       20.78     30.60 o 
  -8  14   4       16.91       18.67     14.83 o 
  -7  14   4        0.01       -3.22     11.72 o 
  -6  14   4        1.66       10.74     14.24 o 
  -5  14   4     1145.97     1216.62     20.33 o 
  -4  14   4       24.32       30.42      6.83 o 
  -3  14   4      368.82      361.54     10.94 o 
  -2  14   4        0.47       -4.00      4.64 o 
  -1  14   4      420.17      437.51      9.24 o 
   0  14   4      138.20      142.64      6.25 o 
   1  14   4       73.37       68.01      7.05 o 
   2  14   4      355.12      361.11     12.49 o 
   3  14   4      167.34      172.22      9.95 o 
   4  14   4       89.85       88.55      9.85 o 
   5  14   4        0.15       -8.41     10.03 o 
   6  14   4       16.55       15.54     11.67 o 
   7  14   4        9.95      -10.04     15.40 o 
  -8  15   4        1.51       -3.02     13.26 o 
  -7  15   4       41.18       34.31     13.23 o 
  -6  15   4       63.91       46.56     10.49 o 
  -5  15   4       50.10       39.47     11.05 o 
  -4  15   4       52.02       53.02      7.53 o 
  -3  15   4      631.47      620.51     11.30 o 
  -2  15   4       49.07       53.32      5.89 o 
  -1  15   4      189.02      172.11      7.20 o 
   0  15   4       87.77       87.31      5.75 o 
   1  15   4        2.38        7.54      6.68 o 
   2  15   4     1002.22     1024.45     17.56 o 
   3  15   4       45.22       41.57      9.46 o 
   4  15   4       15.76        6.95     12.05 o 
   5  15   4       23.91       26.25     11.47 o 
   6  15   4       65.74       97.05     15.30 o 
   7  15   4       39.41       53.49     17.52 o 
  -8  16   4        0.11       -3.34     16.30 o 
  -7  16   4       35.71       38.05     15.81 o 
  -6  16   4       12.34       15.64     15.22 o 
  -5  16   4        1.34        4.51      8.09 o 
  -4  16   4       83.82       80.50      8.67 o 
  -3  16   4        1.98        1.43      8.14 o 
  -2  16   4      212.12      217.40      9.92 o 
  -1  16   4       70.16       71.58      6.24 o 
   0  16   4      293.04      320.02     10.59 o 
   1  16   4      434.77      437.78     13.42 o 
   2  16   4       30.25       22.57      8.35 o 
   3  16   4       42.62       30.02      9.67 o 
   4  16   4        2.35       -5.30     12.10 o 
   5  16   4       45.52       28.74     13.57 o 
   6  16   4       44.06       32.55     14.74 o 
   7  16   4        6.70       30.72     19.70 o 
  -7  17   4       13.60       21.75     12.42 o 
  -6  17   4        8.48       15.86     12.70 o 
  -5  17   4       33.87       20.55      9.15 o 
  -4  17   4      330.05      341.86     13.41 o 
  -3  17   4       87.94       88.82     10.41 o 
  -2  17   4        4.59       13.79      7.58 o 
  -1  17   4     2167.82     2244.20     22.25 o 
   0  17   4        4.95        9.22      5.46 o 
   1  17   4        6.25        4.44      9.02 o 
   2  17   4       27.39       18.71      9.28 o 
   3  17   4        8.37       -6.38     10.14 o 
   4  17   4        1.84        1.96     12.90 o 
   5  17   4       10.37       18.99     16.05 o 
   6  17   4       23.75       17.17     17.84 o 
  -7  18   4        0.04       41.75     29.74 o 
  -6  18   4       11.28       -0.25     18.64 o 
  -5  18   4        2.96        9.70     10.92 o 
  -4  18   4       80.56       74.98     12.23 o 
  -3  18   4     1064.86     1138.63     24.14 o 
  -2  18   4      155.79      168.49     10.47 o 
  -1  18   4       15.44       16.06      8.37 o 
   0  18   4       21.34        9.29      9.35 o 
   1  18   4       75.71       79.49     10.48 o 
   2  18   4       96.66       90.28     13.08 o 
   3  18   4        0.56       -0.64     11.16 o 
   4  18   4       34.29       20.71     13.27 o 
   5  18   4        3.88       10.75     19.67 o 
   6  18   4        0.12      -15.52     20.76 o 
  -6  19   4       26.71       14.27     20.30 o 
  -5  19   4        0.02       -2.93     15.01 o 
  -4  19   4      221.46      193.12     17.07 o 
  -3  19   4      187.82      202.46     11.87 o 
  -2  19   4        6.08       -0.79     11.70 o 
  -1  19   4       77.37       80.49     11.00 o 
   0  19   4        1.79       11.73     10.82 o 
   1  19   4       42.45       44.48     15.88 o 
   2  19   4        0.27        0.82     13.95 o 
   3  19   4       15.67      -10.51     14.12 o 
   4  19   4       24.70        7.96     13.85 o 
   5  19   4        1.56       -0.95     18.85 o 
  -5  20   4       49.53       83.92     30.05 o 
  -4  20   4        0.22        7.09     17.65 o 
  -3  20   4       26.31       23.24     13.57 o 
  -2  20   4       43.02       36.26     11.23 o 
  -1  20   4      128.58      104.82     10.47 o 
   0  20   4       38.66       40.22     16.58 o 
   1  20   4       40.03       53.89     18.73 o 
   2  20   4        0.12      -11.06     14.41 o 
   3  20   4        0.06       19.37     15.74 o 
   4  20   4       33.40       26.04     25.24 o 
  -4  21   4        7.25       69.35     67.36 o 
  -3  21   4        4.42       19.22     15.58 o 
  -2  21   4       28.75       33.74     16.61 o 
  -1  21   4        0.03        5.13      9.96 o 
   0  21   4       11.58       42.98     22.86 o 
   1  21   4       56.54       64.30     14.93 o 
   2  21   4        3.60        3.47     17.19 o 
   3  21   4        6.79      -10.21     20.38 o 
  -3  22   4        0.27       32.67     26.31 o 
  -2  22   4        0.20      -11.18     19.29 o 
  -1  22   4        5.11        8.31     12.16 o 
   0  22   4        0.28       19.15     15.24 o 
   1  22   4       13.62       73.74     20.26 o 
   2  22   4        2.95       15.18     23.60 o 
 -11   1   5        2.60       23.45     13.49 o 
 -10   1   5       29.71       30.43     10.75 o 
  -9   1   5       63.88       52.61      9.39 o 
  -8   1   5       38.24       23.50      7.49 o 
  -7   1   5       26.83       25.11      5.93 o 
  -6   1   5      315.97      290.26      8.34 o 
  -5   1   5       73.79       77.52      4.51 o 
  -4   1   5       53.51       56.49      5.66 o 
  -3   1   5      166.83      152.48      4.55 o 
  -2   1   5     1090.85     1066.81      8.82 o 
  -1   1   5      577.30      538.78     10.08 o 
   0   1   5      630.65      564.61      8.96 o 
   1   1   5       21.43       11.83      4.37 o 
   2   1   5      696.88      694.95      8.58 o 
   3   1   5       51.75       64.04      4.13 o 
   4   1   5      148.47      161.09      7.28 o 
   5   1   5      224.58      237.22     11.44 o 
   6   1   5     1597.31     1649.84     20.88 o 
   7   1   5      115.01      128.07     11.20 o 
   8   1   5       62.59       19.05     15.47 o 
   9   1   5       15.08      -22.05     16.08 o 
 -11   2   5        0.91        0.55     14.23 o 
 -10   2   5       10.73       21.54     10.19 o 
  -9   2   5       22.54       27.44      8.64 o 
  -8   2   5      208.68      204.35      9.92 o 
  -7   2   5        1.57       -0.19      5.37 o 
  -6   2   5      564.77      583.53     10.38 o 
  -5   2   5      929.90      957.92     10.39 o 
  -4   2   5      947.19      934.24      9.10 o 
  -3   2   5        0.01       -3.29      4.43 o 
  -2   2   5      255.68      220.02      5.97 o 
  -1   2   5     5353.88     5449.95     34.33 o 
   0   2   5     3897.22     3736.88     27.72 o 
   1   2   5     1367.72     1388.02     13.03 o 
   2   2   5      111.82      111.73      4.46 o 
   3   2   5     1149.49     1201.73     12.40 o 
   4   2   5       12.77       24.99      3.76 o 
   5   2   5      171.97      169.82      8.08 o 
   6   2   5       13.17       17.71      9.25 o 
   7   2   5      171.88      178.36     11.72 o 
   8   2   5       89.84       95.72     12.06 o 
   9   2   5        5.18       -7.02     17.46 o 
 -11   3   5       20.03       14.69     15.34 o 
 -10   3   5      125.25      138.71     12.29 o 
  -9   3   5       16.54       10.69      8.45 o 
  -8   3   5      316.29      324.07     10.69 o 
  -7   3   5      646.96      653.37     11.04 o 
  -6   3   5       38.82       35.46      4.74 o 
  -5   3   5      107.04      119.69      4.91 o 
  -4   3   5       48.35       36.93      3.67 o 
  -3   3   5     1372.74     1353.17     11.59 o 
  -2   3   5       13.91       25.39      2.97 o 
  -1   3   5     2635.06     2585.90     19.18 o 
   0   3   5      582.52      568.00      7.76 o 
   1   3   5     1998.01     2037.18     17.12 o 
   2   3   5      148.59      172.18      5.90 o 
   3   3   5      873.22      917.93     10.37 o 
   4   3   5     3324.32     3531.56     26.04 o 
   5   3   5       83.08       80.87      7.36 o 
   6   3   5       23.76       35.34      8.21 o 
   7   3   5      326.04      333.60     14.32 o 
   8   3   5      407.25      411.13     18.87 o 
   9   3   5        1.05       -6.28     17.29 o 
 -11   4   5        0.16      -10.00     15.89 o 
 -10   4   5        3.67      -16.31     11.21 o 
  -9   4   5       60.86       59.07      9.20 o 
  -8   4   5      102.72      109.50      8.01 o 
  -7   4   5      185.60      181.58      7.59 o 
  -6   4   5      400.71      399.21      8.27 o 
  -5   4   5        7.89        7.14      3.49 o 
  -4   4   5       60.59       66.55      3.71 o 
  -3   4   5     1968.13     1956.45     14.82 o 
  -2   4   5      866.77      817.65      9.18 o 
  -1   4   5      151.96      152.75      4.76 o 
   0   4   5      978.32     1012.61     10.56 o 
   1   4   5     1560.88     1539.48     14.28 o 
   2   4   5     1207.35     1257.46     12.24 o 
   3   4   5     1975.80     2145.30     17.21 o 
   4   4   5       40.15       39.21      5.32 o 
   5   4   5        7.40        0.35      4.49 o 
   6   4   5      531.68      570.90     14.94 o 
   7   4   5       38.88       36.35     10.63 o 
   8   4   5        7.58       14.73     11.40 o 
   9   4   5       48.91       57.97     20.51 o 
 -11   5   5       31.64        7.92     15.49 o 
 -10   5   5       82.91       46.86     11.85 o 
  -9   5   5      264.43      270.37     14.64 o 
  -8   5   5       23.82       29.88      7.10 o 
  -7   5   5       67.52       65.67      6.28 o 
  -6   5   5        3.35        2.05      4.46 o 
  -5   5   5       45.45       51.17      4.23 o 
  -4   5   5       43.31       36.17      3.93 o 
  -3   5   5     2479.71     2605.01     19.29 o 
  -2   5   5        5.49        1.21      2.46 o 
  -1   5   5        3.31        6.66      3.14 o 
   0   5   5     1574.78     1583.23     14.22 o 
   1   5   5     1704.39     1732.58     16.09 o 
   2   5   5     1203.85     1252.46     11.86 o 
   3   5   5      299.56      312.48      7.16 o 
   4   5   5        0.71        5.00      4.29 o 
   5   5   5        8.31       11.84      5.19 o 
   6   5   5      978.36      988.24     17.65 o 
   7   5   5        0.54       -0.97      9.46 o 
   8   5   5        3.60       15.48     13.50 o 
   9   5   5       45.88       32.14     22.10 o 
 -11   6   5        5.71      -11.24     15.55 o 
 -10   6   5       39.98       36.57     11.37 o 
  -9   6   5       15.18       27.82     12.59 o 
  -8   6   5      237.55      221.49      9.12 o 
  -7   6   5        1.28       -5.97      5.53 o 
  -6   6   5      207.78      197.61      6.99 o 
  -5   6   5       11.00       11.06      3.85 o 
  -4   6   5      424.83      446.82      6.65 o 
  -3   6   5      920.20      870.28     10.86 o 
  -2   6   5     1921.74     2105.70     15.73 o 
  -1   6   5     3036.70     3075.95     22.31 o 
   0   6   5      265.82      279.57      6.40 o 
   1   6   5     1442.88     1573.69     14.25 o 
   2   6   5      280.80      285.92      7.01 o 
   3   6   5       42.93       51.20      4.19 o 
   4   6   5       97.98       94.87      5.85 o 
   5   6   5       42.57       39.62      5.67 o 
   6   6   5       35.45       33.70      7.10 o 
   7   6   5        2.03        6.82      9.03 o 
   8   6   5       25.06       63.09     13.80 o 
   9   6   5       41.54       13.85     25.46 o 
 -10   7   5        2.68        4.42     11.61 o 
  -9   7   5      102.25       82.20     10.67 o 
  -8   7   5       16.33       -3.92      7.63 o 
  -7   7   5        0.01       -7.27      5.91 o 
  -6   7   5       93.27       93.79      5.66 o 
  -5   7   5      425.00      428.14      9.12 o 
  -4   7   5     1203.74     1215.39     13.99 o 
  -3   7   5      358.97      347.73      7.99 o 
  -2   7   5      406.44      438.71      6.01 o 
  -1   7   5     5213.03     5664.03     34.66 o 
   0   7   5      394.80      395.44      7.17 o 
   1   7   5        1.50        0.36      3.21 o 
   2   7   5      232.57      221.83      6.35 o 
   3   7   5      861.85      840.38     10.06 o 
   4   7   5      362.55      363.22      8.36 o 
   5   7   5       26.38       28.18      5.54 o 
   6   7   5       34.16       26.60      6.51 o 
   7   7   5       15.35       28.29     11.82 o 
   8   7   5       11.24       24.80     13.28 o 
   9   7   5        0.89       32.86     27.09 o 
 -10   8   5        1.59       -8.30     13.93 o 
  -9   8   5        7.77       -1.38      9.57 o 
  -8   8   5       12.81        8.28      7.53 o 
  -7   8   5       89.21       65.50      7.32 o 
  -6   8   5     2071.59     2077.38     20.90 o 
  -5   8   5       32.07       28.53      5.61 o 
  -4   8   5     2775.19     2804.81     23.98 o 
  -3   8   5     1183.36     1219.88     13.16 o 
  -2   8   5     3716.29     3969.99     25.80 o 
  -1   8   5      634.55      654.65      7.94 o 
   0   8   5     1645.43     1637.31     13.65 o 
   1   8   5      306.66      293.76      6.34 o 
   2   8   5        0.21       -7.02      3.51 o 
   3   8   5       99.51       88.02      5.66 o 
   4   8   5       69.32       76.09      5.39 o 
   5   8   5      361.51      364.68      9.79 o 
   6   8   5       54.87       55.87      7.93 o 
   7   8   5        9.87        3.43     10.57 o 
   8   8   5      176.01      194.22     24.18 o 
   9   8   5       11.27       22.15     19.53 o 
 -10   9   5       16.10       33.40     17.93 o 
  -9   9   5        9.66        0.81     11.54 o 
  -8   9   5      154.95      136.43     14.76 o 
  -7   9   5       46.23       37.86      7.20 o 
  -6   9   5      368.02      360.99     11.14 o 
  -5   9   5      554.75      533.67     12.27 o 
  -4   9   5      397.93      431.60     10.07 o 
  -3   9   5       42.55       30.65      4.78 o 
  -2   9   5       58.26       73.84      4.01 o 
  -1   9   5      841.34      857.36      9.64 o 
   0   9   5      246.85      235.20      5.89 o 
   1   9   5     1003.23     1009.23     10.48 o 
   2   9   5        5.20        3.09      4.09 o 
   3   9   5      367.54      385.65      8.64 o 
   4   9   5        0.03        8.11      5.36 o 
   5   9   5       21.40       11.66      5.58 o 
   6   9   5       18.60        7.22      7.00 o 
   7   9   5       51.77       50.77     12.35 o 
   8   9   5        4.73       34.41     18.09 o 
   9   9   5       20.73       38.92     23.91 o 
 -10  10   5        5.34       13.02     20.49 o 
  -9  10   5       21.53       39.85     11.65 o 
  -8  10   5       32.66       33.01     15.57 o 
  -7  10   5      687.64      681.46     14.95 o 
  -6  10   5        3.38       10.22      6.96 o 
  -5  10   5       32.46       21.77      6.62 o 
  -4  10   5     1706.17     1701.43     18.68 o 
  -3  10   5       10.94       14.02      5.14 o 
  -2  10   5        9.30       11.81      3.67 o 
  -1  10   5     1891.83     1919.12     15.93 o 
   0  10   5       20.55       18.34      3.69 o 
   1  10   5        0.67        1.30      2.94 o 
   2  10   5      371.99      414.92     10.63 o 
   3  10   5      600.80      578.98     12.30 o 
   4  10   5      372.10      354.27      8.77 o 
   5  10   5      181.38      168.55      8.45 o 
   6  10   5      223.58      241.07     12.14 o 
   7  10   5       73.72       72.36      9.39 o 
   8  10   5        1.58       13.32     13.15 o 
 -10  11   5        5.89      -17.19     16.54 o 
  -9  11   5       38.78       33.12     10.69 o 
  -8  11   5        5.92        2.99      7.90 o 
  -7  11   5      123.57      115.60      9.71 o 
  -6  11   5      895.54      880.53     17.24 o 
  -5  11   5     1635.71     1732.55     19.26 o 
  -4  11   5       17.40       15.04      5.52 o 
  -3  11   5       78.55       82.11      5.99 o 
  -2  11   5      464.20      513.14      8.01 o 
  -1  11   5       12.08        2.34      3.97 o 
   0  11   5      685.07      693.84      9.77 o 
   1  11   5      176.32      169.33      7.50 o 
   2  11   5      791.61      769.04     13.52 o 
   3  11   5       73.83       77.11      7.71 o 
   4  11   5      195.62      221.10      9.69 o 
   5  11   5      202.90      182.55     11.22 o 
   6  11   5      245.96      230.84     11.90 o 
   7  11   5        0.01       -2.59      8.88 o 
   8  11   5        0.02       -1.87     15.93 o 
  -9  12   5       31.97       43.81     15.95 o 
  -8  12   5       16.25        9.79      8.79 o 
  -7  12   5       71.54       48.59      9.77 o 
  -6  12   5      300.69      289.83     12.73 o 
  -5  12   5      740.53      794.99     14.67 o 
  -4  12   5      193.30      177.92      8.26 o 
  -3  12   5      654.80      659.28     11.94 o 
  -2  12   5      145.00      153.61      6.45 o 
  -1  12   5        7.28        7.09      4.26 o 
   0  12   5      102.48      107.85      5.65 o 
   1  12   5      125.83      131.79      6.88 o 
   2  12   5      311.04      308.86     10.33 o 
   3  12   5       26.44       35.02      8.09 o 
   4  12   5     1248.50     1273.18     18.48 o 
   5  12   5       48.32       36.00      9.59 o 
   6  12   5        0.67        6.80     10.15 o 
   7  12   5       39.70       21.35     14.16 o 
   8  12   5        9.01       12.92     17.87 o 
  -9  13   5       13.97       33.32     22.28 o 
  -8  13   5       31.31        3.58     15.69 o 
  -7  13   5       49.12       33.23     11.22 o 
  -6  13   5      128.15      125.57     14.33 o 
  -5  13   5       34.82       48.65      7.88 o 
  -4  13   5      130.15      125.79      7.92 o 
  -3  13   5      340.70      382.43     10.73 o 
  -2  13   5       38.60       32.51      5.21 o 
  -1  13   5      961.95     1010.02     12.24 o 
   0  13   5      226.93      246.43      7.34 o 
   1  13   5      195.96      204.06      8.52 o 
   2  13   5     1121.47     1148.10     16.13 o 
   3  13   5        0.00       11.53      8.13 o 
   4  13   5      109.88      104.95      9.63 o 
   5  13   5       22.89       31.23     10.18 o 
   6  13   5       24.43       38.35     11.55 o 
   7  13   5       26.47       55.04     15.61 o 
  -9  14   5        7.73       29.75     16.78 o 
  -8  14   5        0.24      -14.81     14.11 o 
  -7  14   5       46.21       19.00     12.62 o 
  -6  14   5       20.81        3.99     12.38 o 
  -5  14   5        6.25        5.24      8.05 o 
  -4  14   5       12.77       -2.32      7.22 o 
  -3  14   5      370.95      387.23     11.72 o 
  -2  14   5      124.18      120.76      6.42 o 
  -1  14   5       49.62       52.72      5.43 o 
   0  14   5      469.02      475.78      9.39 o 
   1  14   5      964.09      979.81     14.63 o 
   2  14   5        9.99       10.23      7.39 o 
   3  14   5       30.02       27.86      8.96 o 
   4  14   5      186.93      185.41     12.56 o 
   5  14   5       89.53       77.26     12.39 o 
   6  14   5      122.79      137.59     14.30 o 
   7  14   5       46.29       44.94     16.66 o 
  -8  15   5       25.24        3.18     14.47 o 
  -7  15   5       15.04        3.95     12.60 o 
  -6  15   5       10.85        9.01     12.47 o 
  -5  15   5      158.33      151.92      9.78 o 
  -4  15   5      434.63      471.68     14.43 o 
  -3  15   5      296.43      308.64     12.55 o 
  -2  15   5       10.16       16.73      5.25 o 
  -1  15   5      431.77      428.23      9.89 o 
   0  15   5      146.82      172.14      8.17 o 
   1  15   5      577.98      570.42     12.82 o 
   2  15   5      107.07      107.39     11.01 o 
   3  15   5      142.45      144.89     10.33 o 
   4  15   5       23.86        9.99     11.10 o 
   5  15   5        7.57       -6.56     12.84 o 
   6  15   5       24.59       35.05     14.88 o 
   7  15   5       36.63       40.22     18.05 o 
  -8  16   5        5.64       11.62     19.67 o 
  -7  16   5        5.75       17.93     20.81 o 
  -6  16   5        4.51       -3.16     14.43 o 
  -5  16   5        4.59       -0.92      9.18 o 
  -4  16   5      313.01      294.35     11.83 o 
  -3  16   5       85.97       96.25     11.17 o 
  -2  16   5       40.51       51.61      7.59 o 
  -1  16   5      374.67      403.99     10.59 o 
   0  16   5        6.41        1.21      5.80 o 
   1  16   5      121.97      115.96      9.17 o 
   2  16   5      387.59      407.10     13.69 o 
   3  16   5       48.30       40.78     11.33 o 
   4  16   5       22.28       15.96     11.98 o 
   5  16   5      185.51      198.38     15.58 o 
   6  16   5      141.75      167.63     19.01 o 
  -7  17   5        8.00       25.96     21.99 o 
  -6  17   5      122.70      117.83     17.28 o 
  -5  17   5      222.42      203.71     15.59 o 
  -4  17   5        5.82        3.86     11.27 o 
  -3  17   5        0.86       -2.69      8.65 o 
  -2  17   5      148.65      162.14     12.41 o 
  -1  17   5      262.48      251.62     12.26 o 
   0  17   5      168.69      173.23      9.82 o 
   1  17   5       74.20       73.54      9.52 o 
   2  17   5       11.36       14.55      9.53 o 
   3  17   5       18.99       10.41     10.62 o 
   4  17   5       17.04        2.73     12.75 o 
   5  17   5       15.26       23.27     18.11 o 
   6  17   5       42.30       70.76     20.60 o 
  -7  18   5        3.05        9.20     23.87 o 
  -6  18   5       14.33        6.51     12.72 o 
  -5  18   5        2.21       30.13     17.06 o 
  -4  18   5        8.66       13.79     10.48 o 
  -3  18   5        9.28        8.90      9.43 o 
  -2  18   5       43.74       46.19     10.86 o 
  -1  18   5       39.67       37.69     11.14 o 
   0  18   5      250.27      250.95     10.72 o 
   1  18   5       20.61       11.09     10.59 o 
   2  18   5       84.33       85.95     11.34 o 
   3  18   5      166.88      170.26     14.63 o 
   4  18   5       41.07       38.41     13.92 o 
   5  18   5        0.25        9.64     18.35 o 
  -6  19   5       22.93       11.76     18.67 o 
  -5  19   5        0.17        3.24     17.51 o 
  -4  19   5      354.79      337.76     18.81 o 
  -3  19   5       91.61      105.86     16.85 o 
  -2  19   5       28.94       21.46     12.09 o 
  -1  19   5        6.30        5.47      8.67 o 
   0  19   5        7.34       16.95     11.89 o 
   1  19   5       26.28       31.56     12.09 o 
   2  19   5       29.07       32.86     11.99 o 
   3  19   5        0.43      -20.07     12.71 o 
   4  19   5        0.04        6.50     16.14 o 
   5  19   5        1.24       23.34     31.89 o 
  -5  20   5        2.44       -7.75     26.09 o 
  -4  20   5       42.18       51.39     14.47 o 
  -3  20   5       17.08       17.89     17.36 o 
  -2  20   5       10.34       22.29     10.58 o 
  -1  20   5       24.60       28.90     18.36 o 
   0  20   5        0.98        7.88     15.18 o 
   1  20   5        7.50       17.16     16.75 o 
   2  20   5       68.60       54.36     14.95 o 
   3  20   5       14.30       -7.62     16.40 o 
   4  20   5       42.35       59.94     17.98 o 
  -4  21   5        3.09        1.78     16.50 o 
  -3  21   5      170.84      155.10     16.38 o 
  -2  21   5      158.73      168.93     19.67 o 
  -1  21   5        1.73       13.81     12.42 o 
   0  21   5       39.87       29.62     15.42 o 
   1  21   5        2.96        4.58     19.05 o 
   2  21   5       65.16       51.22     16.81 o 
   3  21   5        7.48      -18.19     18.97 o 
  -3  22   5        3.41        3.47     21.93 o 
  -2  22   5       15.33       30.29     26.74 o 
  -1  22   5       48.69       51.14     12.74 o 
   0  22   5        7.84       11.40     19.64 o 
   1  22   5        1.49       20.45     24.06 o 
 -11   0   6       53.57       65.15     21.09 o 
 -10   0   6       10.39       16.98     17.91 o 
  -9   0   6        0.06       36.28     14.18 o 
  -8   0   6       43.13       56.23     10.69 o 
  -7   0   6       54.90       50.66     10.94 o 
  -6   0   6      512.44      557.05     14.55 o 
  -5   0   6     3536.20     3700.90     38.17 o 
  -4   0   6     2009.00     2154.73     21.33 o 
  -3   0   6       74.88       73.88      5.50 o 
  -2   0   6        5.06       -6.48      4.05 o 
  -1   0   6     4358.18     4376.93     48.51 o 
   0   0   6     1147.38     1278.27     19.97 o 
   1   0   6     2490.09     2560.96     29.26 o 
   2   0   6     7608.06     8559.66     80.68 o 
   3   0   6     2150.88     2376.64     29.73 o 
   4   0   6      232.42      225.29     13.87 o 
   5   0   6      102.25       80.70     11.49 o 
   6   0   6       25.60       29.29     12.07 o 
   7   0   6        4.70       -5.14     14.24 o 
   8   0   6       10.06        4.80     21.95 o 
   9   0   6        2.02      -14.57     23.55 o 
 -11   1   6        0.66       -8.51     13.37 o 
 -10   1   6       13.03       10.15     10.52 o 
  -9   1   6      137.82      131.26     10.10 o 
  -8   1   6        1.35       -7.56      6.75 o 
  -7   1   6      110.95      121.84      7.08 o 
  -6   1   6       95.24       95.80      5.70 o 
  -5   1   6       44.43       62.31      4.34 o 
  -4   1   6     1158.51     1196.84     11.84 o 
  -3   1   6      983.42     1085.90     10.55 o 
  -2   1   6     1921.73     2019.71     15.77 o 
  -1   1   6      323.90      294.15      6.60 o 
   0   1   6     1488.35     1496.29     16.42 o 
   1   1   6      525.33      594.93      9.09 o 
   2   1   6      110.01      106.41      5.25 o 
   3   1   6       14.28       20.58      3.93 o 
   4   1   6      750.48      809.63     13.51 o 
   5   1   6      124.28      131.45      8.51 o 
   6   1   6       31.66       30.56      7.92 o 
   7   1   6      132.85      106.49     10.51 o 
   8   1   6       24.13        0.85     12.40 o 
   9   1   6        0.45      -19.85     21.41 o 
 -11   2   6       23.98       22.16     14.56 o 
 -10   2   6        0.06       13.64     10.89 o 
  -9   2   6       25.78       34.21      8.71 o 
  -8   2   6       97.39       94.76      7.72 o 
  -7   2   6        0.05       -7.28      5.32 o 
  -6   2   6      169.45      182.48      6.73 o 
  -5   2   6       47.67       35.07      3.65 o 
  -4   2   6      991.10     1062.03     11.19 o 
  -3   2   6       86.09       76.14      4.85 o 
  -2   2   6      401.47      380.02      6.22 o 
  -1   2   6     1116.28     1127.21     11.51 o 
   0   2   6       68.65       71.00      4.62 o 
   1   2   6     3139.25     3239.15     25.03 o 
   2   2   6     2588.02     2705.83     19.78 o 
   3   2   6        2.53       -2.64      3.77 o 
   4   2   6        0.35        5.36      4.65 o 
   5   2   6        3.39        4.86      6.98 o 
   6   2   6      191.44      180.63     10.49 o 
   7   2   6       29.43       19.81     11.65 o 
   8   2   6       78.13       54.38     17.55 o 
   9   2   6       15.13       11.99     20.49 o 
 -11   3   6        4.50        1.43     17.18 o 
 -10   3   6       16.22        7.77     10.84 o 
  -9   3   6      176.53      195.47     10.86 o 
  -8   3   6        8.66       -5.28      6.55 o 
  -7   3   6       49.12       53.97      6.31 o 
  -6   3   6        0.07        0.41      4.56 o 
  -5   3   6        0.66        0.82      3.51 o 
  -4   3   6     1474.25     1481.11     13.63 o 
  -3   3   6      937.62      926.08     10.22 o 
  -2   3   6     2107.59     2262.39     17.03 o 
  -1   3   6       35.79       27.96      3.57 o 
   0   3   6       86.89       79.63      4.61 o 
   1   3   6       39.71       40.98      4.54 o 
   2   3   6        3.07        4.16      3.57 o 
   3   3   6      276.37      271.22      6.76 o 
   4   3   6      156.94      144.65      6.44 o 
   5   3   6       28.66       48.00      7.69 o 
   6   3   6      127.45      123.00     10.19 o 
   7   3   6       44.50       34.76     10.32 o 
   8   3   6       19.92       15.27     13.54 o 
   9   3   6       12.16       18.30     22.00 o 
 -11   4   6       10.60        3.71     15.95 o 
 -10   4   6      101.52      106.03     11.95 o 
  -9   4   6       23.16       18.76      8.74 o 
  -8   4   6       37.75       31.57      7.36 o 
  -7   4   6      559.43      546.57     10.87 o 
  -6   4   6       24.37       18.65      4.72 o 
  -5   4   6       13.07        8.36      3.71 o 
  -4   4   6      623.40      650.82      7.85 o 
  -3   4   6      473.47      508.01      7.04 o 
  -2   4   6     2221.65     2160.12     17.29 o 
  -1   4   6      292.68      327.07      6.94 o 
   0   4   6     1294.60     1305.18     11.88 o 
   1   4   6     4671.86     4861.38     34.90 o 
   2   4   6       53.36       63.86      4.40 o 
   3   4   6       33.00       38.10      4.30 o 
   4   4   6      123.75      111.17      6.58 o 
   5   4   6       41.29       30.64      6.07 o 
   6   4   6       10.10       24.05      8.54 o 
   7   4   6      214.54      233.18     18.00 o 
   8   4   6        0.76       -1.60     13.83 o 
   9   4   6        0.12        9.79     19.89 o 
 -11   5   6        5.42       -7.13     15.70 o 
 -10   5   6        7.96        0.34     11.59 o 
  -9   5   6       10.91       26.06      8.49 o 
  -8   5   6        0.08        6.58      7.69 o 
  -7   5   6       13.24        9.33      5.77 o 
  -6   5   6      110.61      113.28      5.64 o 
  -5   5   6      535.19      507.29      7.91 o 
  -4   5   6       45.10       43.23      3.73 o 
  -3   5   6       97.17      112.72      5.07 o 
  -2   5   6     3208.27     3443.77     23.05 o 
  -1   5   6       15.36       18.50      3.76 o 
   0   5   6     2707.93     2954.58     24.03 o 
   1   5   6     1423.15     1512.76     16.09 o 
   2   5   6      621.01      645.22     10.02 o 
   3   5   6      149.88      149.90      6.08 o 
   4   5   6      135.33      135.13      6.20 o 
   5   5   6      346.23      329.52     10.11 o 
   6   5   6      169.74      172.92     10.47 o 
   7   5   6       79.98       75.73     11.27 o 
   8   5   6        0.15       34.12     15.34 o 
   9   5   6       27.96       15.70     20.72 o 
 -11   6   6       10.31      -32.18     16.09 o 
 -10   6   6        1.34       -5.62     12.51 o 
  -9   6   6      103.34       93.72     12.10 o 
  -8   6   6      394.34      393.76     15.57 o 
  -7   6   6       68.05       72.13      6.35 o 
  -6   6   6      174.78      167.03      6.69 o 
  -5   6   6       10.62       12.73      4.66 o 
  -4   6   6       90.89       82.10      3.92 o 
  -3   6   6       59.12       64.92      3.32 o 
  -2   6   6     2298.19     2368.99     18.52 o 
  -1   6   6      145.34      109.21      4.92 o 
   0   6   6     1781.80     1911.56     17.12 o 
   1   6   6      182.51      191.69      6.55 o 
   2   6   6      991.11     1005.03     11.71 o 
   3   6   6       24.82       18.78      4.69 o 
   4   6   6       22.51       18.08      4.97 o 
   5   6   6      714.02      724.89     12.31 o 
   6   6   6      478.11      462.06     11.04 o 
   7   6   6       56.86       54.75     11.09 o 
   8   6   6        1.33       15.07     15.90 o 
   9   6   6       28.68       33.19     19.82 o 
 -10   7   6       27.59        9.94     13.41 o 
  -9   7   6        9.32       -7.21      9.02 o 
  -8   7   6       84.34       87.77      7.79 o 
  -7   7   6     1050.39     1067.22     14.96 o 
  -6   7   6      992.42      955.20     12.22 o 
  -5   7   6       44.74       51.66      3.78 o 
  -4   7   6      903.40      865.19     12.56 o 
  -3   7   6       24.96       17.58      4.24 o 
  -2   7   6     1556.00     1614.84     13.89 o 
  -1   7   6      610.29      655.92      9.31 o 
   0   7   6      166.36      172.21      6.12 o 
   1   7   6      234.23      242.23      6.80 o 
   2   7   6       49.11       44.03      4.29 o 
   3   7   6       11.07       18.29      4.86 o 
   4   7   6      764.84      741.20     11.33 o 
   5   7   6     1065.90     1144.53     14.92 o 
   6   7   6        9.14       15.16     11.34 o 
   7   7   6       29.32       37.05     12.42 o 
   8   7   6       11.17       32.95     20.90 o 
   9   7   6        2.11       -5.87     29.06 o 
 -10   8   6       66.02       70.23     16.29 o 
  -9   8   6        9.84       15.66     10.17 o 
  -8   8   6      778.87      760.42     17.39 o 
  -7   8   6      103.66      115.25      8.27 o 
  -6   8   6        1.65        4.57      5.27 o 
  -5   8   6     1392.90     1390.98     17.32 o 
  -4   8   6      543.84      530.46     11.20 o 
  -3   8   6       60.60       65.08      5.23 o 
  -2   8   6      858.61      881.63      9.64 o 
  -1   8   6     1449.43     1422.98     13.49 o 
   0   8   6      256.21      260.97      7.06 o 
   1   8   6        9.92       10.81      3.77 o 
   2   8   6      580.91      577.25      8.75 o 
   3   8   6      231.02      195.76      7.77 o 
   4   8   6        1.74        9.68      5.10 o 
   5   8   6       39.89       44.30      6.66 o 
   6   8   6       32.25       34.51      9.61 o 
   7   8   6       60.43       57.28     15.51 o 
   8   8   6      118.40      103.04     17.51 o 
 -10   9   6       18.20      -13.89     13.50 o 
  -9   9   6       22.50       11.89     10.27 o 
  -8   9   6       87.36       92.47      9.03 o 
  -7   9   6      450.96      478.50     12.37 o 
  -6   9   6      470.47      468.28     13.28 o 
  -5   9   6        9.28        1.41      6.17 o 
  -4   9   6       69.74       68.31      6.28 o 
  -3   9   6       52.31       51.38      5.43 o 
  -2   9   6        7.54        9.92      3.55 o 
  -1   9   6      735.87      768.62      9.48 o 
   0   9   6      228.98      219.80      6.90 o 
   1   9   6      730.45      774.32     10.47 o 
   2   9   6        0.77       -2.61      3.90 o 
   3   9   6      210.91      220.94      8.30 o 
   4   9   6       19.88       23.45      6.03 o 
   5   9   6      209.33      195.31      8.62 o 
   6   9   6      354.07      397.14     15.35 o 
   7   9   6       72.04       67.49     15.59 o 
   8   9   6        0.00       -4.78     17.20 o 
 -10  10   6       28.76        8.36     18.08 o 
  -9  10   6        8.42      -12.03     11.84 o 
  -8  10   6      256.02      291.33     18.79 o 
  -7  10   6      189.32      204.39     11.89 o 
  -6  10   6      217.50      227.08     12.05 o 
  -5  10   6       36.12       26.89      6.74 o 
  -4  10   6      881.94      842.48     13.28 o 
  -3  10   6      247.03      262.79      8.68 o 
  -2  10   6      103.53       90.57      5.93 o 
  -1  10   6      196.33      199.71      7.87 o 
   0  10   6      261.50      236.15      6.53 o 
   1  10   6      586.48      555.56      9.19 o 
   2  10   6      226.70      236.15      6.57 o 
   3  10   6      151.78      151.45      6.16 o 
   4  10   6      355.38      357.89     10.05 o 
   5  10   6       22.95       22.65      7.37 o 
   6  10   6        3.81        4.45     10.87 o 
   7  10   6        2.65       15.24     14.49 o 
   8  10   6       85.61       84.74     25.37 o 
 -10  11   6        0.19      -13.29     16.74 o 
  -9  11   6      103.35      119.69     10.03 o 
  -8  11   6       54.70       35.09     11.72 o 
  -7  11   6      317.06      328.71     13.36 o 
  -6  11   6      440.62      407.88     13.95 o 
  -5  11   6      659.59      659.21     13.25 o 
  -4  11   6      180.14      187.08      9.22 o 
  -3  11   6       19.07       14.92      5.60 o 
  -2  11   6        0.21        2.91      4.05 o 
  -1  11   6       55.18       59.69      4.95 o 
   0  11   6      311.25      306.31      8.06 o 
   1  11   6      326.03      297.23      8.97 o 
   2  11   6      294.73      293.28      8.41 o 
   3  11   6        0.27        5.62      7.15 o 
   4  11   6        0.14       -3.03      7.74 o 
   5  11   6       39.78       44.13      6.83 o 
   6  11   6        6.16       15.15      8.78 o 
   7  11   6       59.47       71.41     10.66 o 
   8  11   6       13.69       21.73     15.77 o 
  -9  12   6      142.67      160.87     21.87 o 
  -8  12   6        2.79       13.02     16.81 o 
  -7  12   6       85.85       95.71     12.48 o 
  -6  12   6       16.47        2.47      9.91 o 
  -5  12   6      168.34      169.16      9.03 o 
  -4  12   6      979.53     1005.03     15.00 o 
  -3  12   6      252.38      263.65      9.61 o 
  -2  12   6      268.45      250.49      7.79 o 
  -1  12   6       14.96        9.63      4.60 o 
   0  12   6       44.27       46.69      4.98 o 
   1  12   6       18.00       22.79      3.77 o 
   2  12   6       32.52       31.11      6.28 o 
   3  12   6      430.47      427.90     13.74 o 
   4  12   6       33.11       28.94      8.90 o 
   5  12   6      122.67      130.82     11.31 o 
   6  12   6       17.75       27.02     12.03 o 
   7  12   6        2.78       13.33     11.52 o 
  -9  13   6      127.47      126.21     21.91 o 
  -8  13   6       12.25       -0.85     13.80 o 
  -7  13   6       50.59       49.58     13.12 o 
  -6  13   6       93.74       82.38     10.26 o 
  -5  13   6      640.47      644.20     14.68 o 
  -4  13   6      401.52      401.37     11.87 o 
  -3  13   6     1062.50     1063.20     16.33 o 
  -2  13   6       85.29       93.61      9.92 o 
  -1  13   6        3.17       -0.82      4.79 o 
   0  13   6        5.84        1.83      5.11 o 
   1  13   6     1407.58     1448.64     17.54 o 
   2  13   6      232.01      240.71     10.46 o 
   3  13   6        0.12       -8.18      8.31 o 
   4  13   6      165.32      158.91     10.78 o 
   5  13   6      300.52      312.34     14.11 o 
   6  13   6      115.22      137.57     14.56 o 
   7  13   6       29.72       54.68     17.21 o 
  -9  14   6       22.33       32.46     29.57 o 
  -8  14   6       15.48       -6.94     18.52 o 
  -7  14   6       21.88       19.88     18.06 o 
  -6  14   6        1.13       -9.68     12.89 o 
  -5  14   6      303.11      311.27     15.52 o 
  -4  14   6      217.20      215.66     10.94 o 
  -3  14   6      959.50      940.77     21.72 o 
  -2  14   6      179.01      191.79      8.03 o 
  -1  14   6      197.94      213.42     10.20 o 
   0  14   6       17.99       20.22      6.58 o 
   1  14   6        0.43       -2.77      6.49 o 
   2  14   6        0.49      -10.13      7.69 o 
   3  14   6      205.75      208.59     10.79 o 
   4  14   6        3.80        0.87      9.97 o 
   5  14   6      136.98      163.01     12.93 o 
   6  14   6       17.37       11.08     13.58 o 
   7  14   6       38.85       34.83     17.20 o 
  -8  15   6       48.89       53.89     19.74 o 
  -7  15   6       22.83       22.92     15.97 o 
  -6  15   6       59.65       59.89     12.36 o 
  -5  15   6       65.32       35.09      9.44 o 
  -4  15   6       13.86        2.49      7.96 o 
  -3  15   6      270.30      256.10     13.61 o 
  -2  15   6       76.24       85.04      7.20 o 
  -1  15   6      498.90      480.58     10.62 o 
   0  15   6      253.51      264.77     10.21 o 
   1  15   6       43.86       25.54      7.59 o 
   2  15   6        4.94      -11.17      7.68 o 
   3  15   6      130.80      151.18     10.41 o 
   4  15   6       25.32       23.16     11.07 o 
   5  15   6       26.86       34.89     13.77 o 
   6  15   6       52.52       67.22     15.80 o 
  -8  16   6       17.10       27.38     19.67 o 
  -7  16   6       42.24       36.07     21.10 o 
  -6  16   6        0.69      -21.48     11.39 o 
  -5  16   6       12.71       -3.09      9.93 o 
  -4  16   6        6.34        8.52      8.94 o 
  -3  16   6      211.91      182.76     13.70 o 
  -2  16   6       75.22       67.67      8.66 o 
  -1  16   6       64.18       57.37      6.75 o 
   0  16   6       44.27       35.42      6.57 o 
   1  16   6        5.79        3.56      7.83 o 
   2  16   6       92.91       94.79      9.40 o 
   3  16   6       78.40       78.20     10.69 o 
   4  16   6       26.09       10.06     12.55 o 
   5  16   6       47.25       25.94     14.53 o 
   6  16   6       44.74       49.48     22.34 o 
  -7  17   6        0.50       18.84     24.57 o 
  -6  17   6        0.24        0.38     16.33 o 
  -5  17   6       15.98        5.83     10.88 o 
  -4  17   6        2.84       12.25      9.93 o 
  -3  17   6        0.21        6.04      9.67 o 
  -2  17   6       41.18       30.77      7.58 o 
  -1  17   6       30.08       22.50      8.00 o 
   0  17   6      176.15      155.71     11.30 o 
   1  17   6      102.60       91.04     10.61 o 
   2  17   6       40.91       33.68     10.01 o 
   3  17   6      100.26      121.48     12.13 o 
   4  17   6        0.00       -2.22     12.49 o 
   5  17   6       50.01       24.09     17.85 o 
  -7  18   6      102.20      135.10     29.14 o 
  -6  18   6        5.46        4.79     14.67 o 
  -5  18   6       64.91       84.84     14.14 o 
  -4  18   6      121.04      153.49     15.08 o 
  -3  18   6       20.98       29.09     10.84 o 
  -2  18   6       16.47        8.02      9.02 o 
  -1  18   6        1.13        1.94      8.66 o 
   0  18   6        1.13       19.65     13.77 o 
   1  18   6       44.03       33.68     11.44 o 
   2  18   6        5.06       -0.62     11.06 o 
   3  18   6        9.51        2.69     13.24 o 
   4  18   6        2.05       -2.30     14.15 o 
   5  18   6       89.66       84.21     19.67 o 
  -6  19   6        0.00      -10.94     16.13 o 
  -5  19   6       20.80       20.36     15.20 o 
  -4  19   6       77.87       96.81     15.31 o 
  -3  19   6        3.99       -0.97     11.69 o 
  -2  19   6       37.28       63.34     16.63 o 
  -1  19   6        1.56        9.30      9.29 o 
   0  19   6      255.93      251.88     15.51 o 
   1  19   6        0.02        0.12     12.10 o 
   2  19   6       22.18       17.08     12.32 o 
   3  19   6       32.40       51.83     13.75 o 
   4  19   6        2.03       -0.14     19.25 o 
  -5  20   6        1.69        5.02     19.89 o 
  -4  20   6        2.47       18.69     19.21 o 
  -3  20   6        0.42      -12.02     14.19 o 
  -2  20   6       16.88       34.33     12.11 o 
  -1  20   6        4.36        6.27     14.90 o 
   0  20   6        0.01        5.16     17.02 o 
   1  20   6       14.07        1.86     13.24 o 
   2  20   6       11.05       18.72     14.25 o 
   3  20   6        0.00        0.16     17.07 o 
  -4  21   6       32.36       58.62     23.11 o 
  -3  21   6       33.04       41.20     20.35 o 
  -2  21   6       10.56       15.92     10.71 o 
  -1  21   6       38.49       52.53     24.22 o 
   0  21   6        1.50       30.52     21.45 o 
   1  21   6        5.40        9.21     21.14 o 
   2  21   6       55.09       13.72     21.35 o 
  -2  22   6        1.68       30.85     31.09 o 
  -1  22   6        0.07       27.68     21.98 o 
   0  22   6        9.35       19.63     34.50 o 
 -11   1   7        0.07      -18.58     14.73 o 
 -10   1   7       11.55        6.75     10.96 o 
  -9   1   7       10.06       -2.89      8.63 o 
  -8   1   7        0.52       -6.19      7.49 o 
  -7   1   7       74.69       58.78      6.24 o 
  -6   1   7      184.32      180.66      6.68 o 
  -5   1   7      458.02      507.52      9.41 o 
  -4   1   7       28.79       41.00      4.07 o 
  -3   1   7     1235.26     1186.05     12.54 o 
  -2   1   7     3408.16     3519.77     25.03 o 
  -1   1   7       53.79       49.23      4.62 o 
   0   1   7      283.25      244.10      8.16 o 
   1   1   7      932.38     1053.89     13.01 o 
   2   1   7     2943.75     3199.21     26.03 o 
   3   1   7      183.12      202.88      7.24 o 
   4   1   7       20.74       25.92      3.54 o 
   5   1   7       33.60       25.88      7.79 o 
   6   1   7      236.89      246.27     21.51 o 
   7   1   7       82.14       60.77     12.49 o 
   8   1   7        5.17      -28.86     15.27 o 
   9   1   7        6.70      -48.05     24.02 o 
 -11   2   7        2.70      -12.19     14.92 o 
 -10   2   7       12.88       16.79     13.32 o 
  -9   2   7        6.79        6.98      9.30 o 
  -8   2   7      396.27      383.00     11.73 o 
  -7   2   7       67.35       50.00      5.98 o 
  -6   2   7        3.79       -1.12      3.97 o 
  -5   2   7      343.20      321.38      7.85 o 
  -4   2   7      691.88      728.39      9.46 o 
  -3   2   7        3.54       -0.31      4.49 o 
  -2   2   7      150.70      160.45      6.22 o 
  -1   2   7      330.96      315.51      7.38 o 
   0   2   7        4.24       -8.29      4.62 o 
   1   2   7       93.39       90.38      5.83 o 
   2   2   7       33.18       46.71      4.70 o 
   3   2   7      265.71      274.72      7.52 o 
   4   2   7        1.54        5.80      4.31 o 
   5   2   7        5.62       11.98      7.78 o 
   6   2   7       39.98       34.26     10.44 o 
   7   2   7        4.41        0.30     12.91 o 
   8   2   7       17.18       14.27     17.01 o 
   9   2   7       16.70       -8.68     22.97 o 
 -11   3   7        0.49        1.73     21.49 o 
 -10   3   7       50.46       38.94     10.91 o 
  -9   3   7      104.86      112.09      9.24 o 
  -8   3   7       79.95       79.09      7.70 o 
  -7   3   7       41.48       33.41      5.58 o 
  -6   3   7       26.79       19.61      4.15 o 
  -5   3   7        9.28        8.12      4.25 o 
  -4   3   7     1955.06     2118.76     18.17 o 
  -3   3   7     2835.50     3006.62     22.74 o 
  -2   3   7      457.20      442.96      8.13 o 
  -1   3   7        1.78       -2.17      3.81 o 
   0   3   7     2316.30     2396.12     20.53 o 
   1   3   7      255.54      278.55      7.27 o 
   2   3   7      874.15      903.87     11.26 o 
   3   3   7        6.82        4.39      4.38 o 
   4   3   7       57.20       47.59      5.93 o 
   5   3   7        9.69       11.51      8.03 o 
   6   3   7       56.24       45.59      9.42 o 
   7   3   7       26.73       46.62     14.41 o 
   8   3   7        8.23      -10.26     19.04 o 
   9   3   7        1.98       19.04     22.26 o 
 -11   4   7        3.62        8.73     17.14 o 
 -10   4   7        8.48       14.66     11.73 o 
  -9   4   7       12.84       17.24      8.83 o 
  -8   4   7        0.13        4.00      6.80 o 
  -7   4   7      366.21      325.47      8.96 o 
  -6   4   7        0.01       -2.56      4.64 o 
  -5   4   7      613.62      579.91     10.17 o 
  -4   4   7      237.29      234.78      6.55 o 
  -3   4   7       61.04       78.42      4.97 o 
  -2   4   7     4445.16     4818.28     32.61 o 
  -1   4   7      744.93      777.41      9.91 o 
   0   4   7     3603.07     4119.73     29.42 o 
   1   4   7      229.79      238.92      7.28 o 
   2   4   7      264.52      242.33      7.43 o 
   3   4   7       54.41       66.05      5.98 o 
   4   4   7       26.08       38.54      5.08 o 
   5   4   7        0.36       -0.39      6.06 o 
   6   4   7      256.38      250.93     15.11 o 
   7   4   7       33.03        8.41     11.50 o 
   8   4   7       83.25       51.98     25.54 o 
   9   4   7        3.59        3.07     22.23 o 
 -11   5   7        8.97       11.04     18.13 o 
 -10   5   7      196.63      207.35     16.28 o 
  -9   5   7        2.92        7.35      9.57 o 
  -8   5   7      116.40      114.14     10.71 o 
  -7   5   7        0.74        0.79      6.37 o 
  -6   5   7      655.57      618.79     10.06 o 
  -5   5   7        0.85       -2.24      3.47 o 
  -4   5   7        1.32       -2.09      3.21 o 
  -3   5   7      321.57      326.64      7.37 o 
  -2   5   7     1392.16     1489.14     13.24 o 
  -1   5   7      292.82      305.74      7.93 o 
   0   5   7      578.38      578.62      9.59 o 
   1   5   7       55.47       40.01      5.20 o 
   2   5   7       45.19       50.88      5.45 o 
   3   5   7      374.72      363.11      8.36 o 
   4   5   7     1454.97     1461.86     15.07 o 
   5   5   7        7.20        5.65      5.73 o 
   6   5   7      185.61      204.21     17.56 o 
   7   5   7      155.27      132.67     13.16 o 
   8   5   7        2.57       -2.59     16.12 o 
 -10   6   7       48.86       26.90     12.25 o 
  -9   6   7      315.90      338.35     18.09 o 
  -8   6   7        8.58        9.63      7.82 o 
  -7   6   7       24.00       19.32      5.73 o 
  -6   6   7      690.19      650.27      9.99 o 
  -5   6   7      325.25      316.16      7.25 o 
  -4   6   7       50.38       38.42      4.82 o 
  -3   6   7      190.98      170.32      5.83 o 
  -2   6   7       75.93       73.49      4.24 o 
  -1   6   7       18.56       37.77      4.48 o 
   0   6   7      471.34      456.02      8.85 o 
   1   6   7       16.18       12.15      4.70 o 
   2   6   7       13.56       24.97      5.43 o 
   3   6   7        6.81        3.94      4.75 o 
   4   6   7       73.23       80.09      6.18 o 
   5   6   7      995.20      992.96     13.53 o 
   6   6   7       84.94       98.34     16.02 o 
   7   6   7        3.17       11.39     16.20 o 
   8   6   7       57.65       83.31     19.33 o 
 -10   7   7      126.81       99.61     14.90 o 
  -9   7   7       23.61       33.58      9.96 o 
  -8   7   7     1061.11     1097.67     22.32 o 
  -7   7   7      359.23      355.36      9.64 o 
  -6   7   7       87.83       90.23      5.52 o 
  -5   7   7      326.92      310.59      7.83 o 
  -4   7   7      102.16      110.85      6.79 o 
  -3   7   7       15.20       16.04      3.04 o 
  -2   7   7      303.64      324.39      6.83 o 
  -1   7   7       13.71        8.05      3.86 o 
   0   7   7     1663.48     1711.18     16.71 o 
   1   7   7       49.16       44.76      4.96 o 
   2   7   7      783.50      813.28     13.39 o 
   3   7   7        0.02       -3.28      5.05 o 
   4   7   7      175.90      176.29      7.42 o 
   5   7   7       80.02       80.76      6.94 o 
   6   7   7      543.57      538.48     16.86 o 
   7   7   7        5.29        3.22     13.26 o 
   8   7   7        0.08       26.38     20.55 o 
 -10   8   7        8.41       -5.46     11.98 o 
  -9   8   7       19.13       13.32     11.88 o 
  -8   8   7       10.99       17.74      7.43 o 
  -7   8   7      720.24      745.15     17.07 o 
  -6   8   7     1181.74     1164.88     18.38 o 
  -5   8   7      159.07      168.10      8.30 o 
  -4   8   7      379.47      355.87      9.70 o 
  -3   8   7       58.27       64.03      5.53 o 
  -2   8   7       77.98       71.57      4.46 o 
  -1   8   7        8.34        0.14      3.89 o 
   0   8   7      283.10      272.75      7.82 o 
   1   8   7       62.91       65.01      5.04 o 
   2   8   7      151.86      151.44      7.16 o 
   3   8   7       69.17       75.83      6.06 o 
   4   8   7     1021.77     1017.00     14.60 o 
   5   8   7        6.67       13.37      6.76 o 
   6   8   7      140.04      140.81      9.03 o 
   7   8   7       89.29       55.84     27.19 o 
   8   8   7       66.90       49.30     27.20 o 
 -10   9   7        0.15      -17.93     15.81 o 
  -9   9   7        3.74      -10.82     11.95 o 
  -8   9   7        3.11       -8.40      8.11 o 
  -7   9   7       82.78       96.37     11.88 o 
  -6   9   7      142.00      164.25      9.90 o 
  -5   9   7      979.82      981.54     15.12 o 
  -4   9   7      712.81      691.90     11.81 o 
  -3   9   7       22.69       28.98      5.30 o 
  -2   9   7       88.18       79.68      4.80 o 
  -1   9   7       63.26       51.05      5.30 o 
   0   9   7        7.12       14.13      4.75 o 
   1   9   7      339.61      350.31      8.55 o 
   2   9   7       24.76       17.31      4.97 o 
   3   9   7      337.98      349.91      9.80 o 
   4   9   7     1083.56     1085.70     16.19 o 
   5   9   7        8.59       24.43      9.62 o 
   6   9   7      196.78      191.66     12.12 o 
   7   9   7       18.74       23.71     10.79 o 
   8   9   7       13.25        0.38     23.92 o 
 -10  10   7       20.55       24.53     19.22 o 
  -9  10   7        0.40       -7.50     11.34 o 
  -8  10   7       20.57        6.75     13.89 o 
  -7  10   7      107.13      108.44     10.34 o 
  -6  10   7     1539.91     1590.91     25.06 o 
  -5  10   7     1385.43     1384.79     18.35 o 
  -4  10   7      357.35      344.18     10.59 o 
  -3  10   7       36.89       32.12      5.61 o 
  -2  10   7       13.11        8.76      4.42 o 
  -1  10   7       15.78       16.63      5.25 o 
   0  10   7      141.83      148.91      6.85 o 
   1  10   7       26.54       17.16      4.75 o 
   2  10   7      154.20      146.25      7.01 o 
   3  10   7        0.46        4.29      4.65 o 
   4  10   7     1165.76     1220.25     19.31 o 
   5  10   7      783.30      744.65     16.06 o 
   6  10   7        0.91        1.13     14.90 o 
   7  10   7       31.21       23.75     12.80 o 
   8  10   7        6.76       11.43     17.84 o 
  -9  11   7        1.46       12.08     14.16 o 
  -8  11   7       49.57       32.49     12.49 o 
  -7  11   7      912.89      882.56     24.05 o 
  -6  11   7        5.23       14.93      8.41 o 
  -5  11   7      392.22      412.73     12.68 o 
  -4  11   7      130.09      117.53      7.77 o 
  -3  11   7     1055.05     1083.64     15.77 o 
  -2  11   7      339.87      341.72      8.56 o 
  -1  11   7      380.30      400.13      8.72 o 
   0  11   7      115.30      131.05      6.73 o 
   1  11   7       44.55       36.87      5.01 o 
   2  11   7      320.30      314.19     10.95 o 
   3  11   7     1519.32     1543.20     20.80 o 
   4  11   7      219.76      221.56      8.70 o 
   5  11   7        0.10       -6.17      7.95 o 
   6  11   7        0.01       -8.33     10.79 o 
   7  11   7       43.05       33.05     13.26 o 
  -9  12   7        8.21       17.39     17.50 o 
  -8  12   7        1.21      -10.58     15.87 o 
  -7  12   7        2.87      -11.25     10.17 o 
  -6  12   7        2.68      -12.65      9.86 o 
  -5  12   7      190.67      207.81     10.01 o 
  -4  12   7      276.20      296.84     10.77 o 
  -3  12   7      274.85      285.45     10.96 o 
  -2  12   7       44.79       31.78      6.97 o 
  -1  12   7      130.22      119.59      6.62 o 
   0  12   7       94.22       91.84      6.91 o 
   1  12   7        2.09       -3.25      4.65 o 
   2  12   7     1359.63     1360.47     20.08 o 
   3  12   7      195.01      213.55     11.61 o 
   4  12   7       27.93       31.63      9.19 o 
   5  12   7      392.82      401.46     14.97 o 
   6  12   7        1.68        8.91     15.13 o 
   7  12   7        2.44       14.71     16.46 o 
  -9  13   7      115.48      141.46     20.04 o 
  -8  13   7       39.07       25.22     19.57 o 
  -7  13   7        6.82        3.54     11.78 o 
  -6  13   7      192.40      185.98     12.38 o 
  -5  13   7       19.91       18.92      8.63 o 
  -4  13   7      417.29      448.17     12.38 o 
  -3  13   7        3.93       -4.95      7.50 o 
  -2  13   7      167.03      185.55     12.02 o 
  -1  13   7      163.37      154.94      7.19 o 
   0  13   7      265.07      257.05      7.54 o 
   1  13   7       28.55       28.99      8.30 o 
   2  13   7       10.65       -5.49      8.13 o 
   3  13   7       24.04       12.06     10.36 o 
   4  13   7       32.34       43.03      9.99 o 
   5  13   7      151.02      160.66     12.70 o 
   6  13   7       24.36       34.62     14.04 o 
   7  13   7       53.60      108.24     27.93 o 
  -8  14   7      100.66      102.91     15.35 o 
  -7  14   7      135.85      130.31     16.93 o 
  -6  14   7        4.23       -1.14     10.14 o 
  -5  14   7       45.76       32.42      8.63 o 
  -4  14   7        9.32       -0.32      8.77 o 
  -3  14   7       11.35        0.31      8.37 o 
  -2  14   7       42.75       30.80      7.29 o 
  -1  14   7       80.41       72.08      6.44 o 
   0  14   7      300.98      299.86     12.57 o 
   1  14   7       56.08       57.20      8.62 o 
   2  14   7      160.71      175.60     11.24 o 
   3  14   7        5.77       -3.18     10.20 o 
   4  14   7        2.28        9.08     10.80 o 
   5  14   7        0.58      -12.55     12.42 o 
   6  14   7        0.13       11.87     15.17 o 
  -8  15   7       74.91       42.40     23.38 o 
  -7  15   7       25.70       -2.91     13.03 o 
  -6  15   7       10.16        6.21     10.76 o 
  -5  15   7       42.33       25.19      9.36 o 
  -4  15   7      125.51      122.93     12.19 o 
  -3  15   7       68.99       52.78     10.69 o 
  -2  15   7       40.61       19.51      7.10 o 
  -1  15   7        0.61       -3.70      6.14 o 
   0  15   7       30.95       34.25      8.59 o 
   1  15   7       42.24       34.38      9.86 o 
   2  15   7       67.03       67.10     11.17 o 
   3  15   7        1.22      -10.65     10.60 o 
   4  15   7       30.43       30.49     11.01 o 
   5  15   7        2.96       17.70     13.97 o 
   6  15   7       44.44       51.57     22.54 o 
  -8  16   7       12.98        7.86     18.43 o 
  -7  16   7       33.78       -2.79     20.27 o 
  -6  16   7       74.07       54.18     15.38 o 
  -5  16   7        1.17      -11.91     10.74 o 
  -4  16   7        7.22        9.36      9.52 o 
  -3  16   7        0.01      -12.85      9.38 o 
  -2  16   7       11.57       -3.62      6.71 o 
  -1  16   7        7.77        0.08      7.08 o 
   0  16   7       25.61       10.68      6.45 o 
   1  16   7      221.50      239.36     12.34 o 
   2  16   7        0.00       -9.79     12.93 o 
   3  16   7      120.96      136.05     19.90 o 
   4  16   7      288.25      338.87     18.55 o 
   5  16   7       42.00       42.57     15.86 o 
  -7  17   7        0.56        1.44     21.48 o 
  -6  17   7       26.80       15.76     13.42 o 
  -5  17   7       11.59        8.32     12.86 o 
  -4  17   7       27.81       36.13     10.73 o 
  -3  17   7      332.01      315.39     17.55 o 
  -2  17   7        3.18       16.94     12.04 o 
  -1  17   7      277.73      306.34     11.81 o 
   0  17   7       31.17       11.09      8.84 o 
   1  17   7       25.95       25.99     11.67 o 
   2  17   7       32.70       22.28     11.78 o 
   3  17   7       43.47       20.00     14.65 o 
   4  17   7       25.77       23.82     16.17 o 
   5  17   7        1.35      -23.80     19.05 o 
  -6  18   7       17.41       -8.73     14.82 o 
  -5  18   7      319.14      331.54     20.69 o 
  -4  18   7       73.41       81.01     12.75 o 
  -3  18   7      169.77      208.28     19.95 o 
  -2  18   7        0.20       13.32     11.83 o 
  -1  18   7        0.43        8.59     10.09 o 
   0  18   7        0.39      -12.72      9.67 o 
   1  18   7       88.06       78.89     12.63 o 
   2  18   7      112.85       99.54     14.10 o 
   3  18   7       14.77       -4.17     14.99 o 
   4  18   7        8.44      -21.93     22.29 o 
  -6  19   7        5.84      -18.03     17.68 o 
  -5  19   7        4.42       -8.67     14.97 o 
  -4  19   7        0.91       -4.96     13.83 o 
  -3  19   7       94.78      109.97     13.55 o 
  -2  19   7        7.69        5.23     12.30 o 
  -1  19   7       66.53       68.47     18.23 o 
   0  19   7       24.17       18.22     11.85 o 
   1  19   7       48.89       52.56     13.96 o 
   2  19   7       37.72       59.29     16.00 o 
   3  19   7       69.33       65.76     19.91 o 
   4  19   7      129.14      126.62     38.23 o 
  -5  20   7        3.09        3.78     17.96 o 
  -4  20   7       17.52        9.67     16.30 o 
  -3  20   7       13.69      -10.86     13.57 o 
  -2  20   7       10.82       20.12     13.22 o 
  -1  20   7        2.14        9.07     19.02 o 
   0  20   7        1.70       -1.07     13.61 o 
   1  20   7      112.69      131.49     15.96 o 
   2  20   7        0.78       40.10     21.80 o 
   3  20   7       96.52       81.91     21.60 o 
  -3  21   7       19.94       18.68     18.57 o 
  -2  21   7       17.03       -7.62     20.65 o 
  -1  21   7       47.87       29.69     15.76 o 
   0  21   7       19.62       45.46     25.28 o 
   1  21   7       25.53       65.97     24.66 o 
 -11   0   8        1.81        5.78     21.66 o 
 -10   0   8        1.14      -20.26     16.29 o 
  -9   0   8        7.26      -11.10     17.04 o 
  -8   0   8      326.19      321.28     27.03 o 
  -7   0   8      584.28      540.94     17.28 o 
  -6   0   8     1622.71     1756.68     25.71 o 
  -5   0   8     1879.18     1895.79     40.84 o 
  -4   0   8        9.00       10.10      6.14 o 
  -3   0   8      558.90      643.81     11.87 o 
  -2   0   8      701.18      820.50     13.94 o 
  -1   0   8     2532.96     2820.95     36.63 o 
   0   0   8        2.93       -2.16      7.39 o 
   1   0   8       56.36       25.94      6.59 o 
   2   0   8      403.21      429.08     15.90 o 
   3   0   8      281.38      264.82     14.08 o 
   4   0   8     1352.99     1393.92     23.85 o 
   5   0   8      238.14      256.52     20.62 o 
   6   0   8      165.54      159.40     17.53 o 
   7   0   8       15.68       22.47     23.80 o 
   8   0   8        1.32      -41.88     27.16 o 
 -11   1   8        3.64      -10.88     14.21 o 
 -10   1   8        3.14        5.88     17.76 o 
  -9   1   8       10.41      -14.04      7.96 o 
  -8   1   8        3.54       12.90      7.86 o 
  -7   1   8        0.40       -7.99      5.47 o 
  -6   1   8      108.87      120.22      6.62 o 
  -5   1   8      205.42      246.59      7.26 o 
  -4   1   8     3035.53     3018.04     23.71 o 
  -3   1   8     1111.35     1200.62     12.02 o 
  -2   1   8     1856.15     1912.56     17.45 o 
  -1   1   8       91.05      103.82      6.21 o 
   0   1   8      247.17      231.07      8.25 o 
   1   1   8       18.73       23.79      4.87 o 
   2   1   8      656.14      642.81     12.68 o 
   3   1   8        4.76       14.43      5.35 o 
   4   1   8      250.60      269.27      9.29 o 
   5   1   8      127.72      134.51     10.66 o 
   6   1   8        2.77      -18.27      9.49 o 
   7   1   8      230.80      212.75     15.36 o 
   8   1   8       39.10       -5.91     20.17 o 
 -11   2   8        5.38       22.40     19.17 o 
 -10   2   8      122.48      135.90     12.08 o 
  -9   2   8       76.96       92.21     11.84 o 
  -8   2   8        0.20       -8.30      6.72 o 
  -7   2   8        3.59       -9.53      5.86 o 
  -6   2   8      268.54      276.46      9.40 o 
  -5   2   8       61.66       66.66      5.27 o 
  -4   2   8     3494.84     3662.27     27.36 o 
  -3   2   8       65.29       54.78      3.82 o 
  -2   2   8        0.08       -0.37      3.95 o 
  -1   2   8      786.89      811.13     12.43 o 
   0   2   8        4.97       -8.08      5.04 o 
   1   2   8       26.57       36.51      5.17 o 
   2   2   8     2408.82     2635.43     22.84 o 
   3   2   8      341.75      360.96     10.18 o 
   4   2   8       50.19       49.40      5.98 o 
   5   2   8       61.98       64.55      9.19 o 
   6   2   8       35.01       21.66     11.29 o 
   7   2   8       28.41       27.08     13.27 o 
   8   2   8        7.87       -2.26     18.63 o 
 -11   3   8        1.22       -0.82     26.31 o 
 -10   3   8        5.36        7.02     11.03 o 
  -9   3   8      112.16      114.39      9.07 o 
  -8   3   8       18.53       15.95      6.81 o 
  -7   3   8       58.80       53.03      6.77 o 
  -6   3   8      373.58      371.73      9.66 o 
  -5   3   8        3.85        0.08      4.65 o 
  -4   3   8      199.92      223.67      7.00 o 
  -3   3   8      102.29      105.57      4.71 o 
  -2   3   8      339.31      334.55      8.27 o 
  -1   3   8      110.88      118.34      5.71 o 
   0   3   8     4832.68     5319.99     40.19 o 
   1   3   8      243.88      259.15      7.70 o 
   2   3   8       32.92       36.93      5.14 o 
   3   3   8        7.17        2.93      4.72 o 
   4   3   8       23.47       19.19      6.00 o 
   5   3   8        2.30        7.65      7.73 o 
   6   3   8       26.22       13.50     10.38 o 
   7   3   8       46.34       35.70     12.81 o 
   8   3   8       21.46        0.94     18.64 o 
 -11   4   8       78.45       64.75     16.35 o 
 -10   4   8        0.22        4.07     11.97 o 
  -9   4   8       10.57       -2.42      7.93 o 
  -8   4   8      329.75      318.14     12.95 o 
  -7   4   8      408.85      398.06     10.77 o 
  -6   4   8       60.35       59.19      5.89 o 
  -5   4   8        4.08        1.10      4.66 o 
  -4   4   8      197.65      197.88      7.12 o 
  -3   4   8     1015.47     1125.42     11.86 o 
  -2   4   8        9.43       10.14      4.19 o 
  -1   4   8        0.56        0.39      4.06 o 
   0   4   8       85.06       64.25      5.03 o 
   1   4   8      117.29      136.33      6.60 o 
   2   4   8      437.39      433.43     11.94 o 
   3   4   8      256.41      251.81      7.95 o 
   4   4   8       72.05       69.17      5.77 o 
   5   4   8      146.24      173.87      6.68 o 
   6   4   8        1.40       -5.33     10.15 o 
   7   4   8       12.84        2.11     15.19 o 
   8   4   8       26.55       16.04     21.43 o 
 -11   5   8       14.58       16.55     17.26 o 
 -10   5   8       58.64       61.99     11.17 o 
  -9   5   8       73.82       86.17      9.43 o 
  -8   5   8       22.26       25.58      8.63 o 
  -7   5   8      412.68      416.39     11.20 o 
  -6   5   8      387.78      392.84      9.93 o 
  -5   5   8      479.27      484.14      9.51 o 
  -4   5   8       25.21       26.39      4.99 o 
  -3   5   8       76.36       77.96      4.70 o 
  -2   5   8      248.20      272.82      7.05 o 
  -1   5   8     1154.94     1201.31     13.98 o 
   0   5   8       12.75       17.45      3.83 o 
   1   5   8      309.00      297.76      7.71 o 
   2   5   8      384.43      367.27     10.45 o 
   3   5   8      157.50      161.02      6.65 o 
   4   5   8      109.31      105.14      6.61 o 
   5   5   8      241.32      233.81      8.80 o 
   6   5   8        7.26       -1.91     10.65 o 
   7   5   8       26.75       44.33     13.98 o 
   8   5   8       13.19       33.89     19.55 o 
 -10   6   8       17.42       35.46     13.28 o 
  -9   6   8       75.15       78.68     11.17 o 
  -8   6   8       63.27       69.91      8.00 o 
  -7   6   8       41.54       42.64      7.19 o 
  -6   6   8       61.35       56.23      6.13 o 
  -5   6   8      104.91      107.19      5.99 o 
  -4   6   8       21.98       20.43      4.31 o 
  -3   6   8      265.63      275.80      6.58 o 
  -2   6   8      922.51      999.37     11.45 o 
  -1   6   8      572.79      585.06      9.60 o 
   0   6   8      680.22      716.94     12.00 o 
   1   6   8       25.35       24.05      5.75 o 
   2   6   8      127.77      128.76      7.32 o 
   3   6   8        0.43        2.07      5.38 o 
   4   6   8      329.20      352.19      9.80 o 
   5   6   8      416.37      419.17     12.19 o 
   6   6   8      458.29      455.77     20.78 o 
   7   6   8      135.10      158.65     18.40 o 
   8   6   8       13.93       19.88     19.10 o 
 -10   7   8        0.41       31.54     18.19 o 
  -9   7   8        9.65       11.65      9.67 o 
  -8   7   8       91.69      102.54      9.18 o 
  -7   7   8      748.42      746.33     14.24 o 
  -6   7   8       36.27       29.89      4.89 o 
  -5   7   8       58.28       74.49      5.59 o 
  -4   7   8      294.56      312.74      6.46 o 
  -3   7   8      832.19      899.67     10.77 o 
  -2   7   8      135.10      144.78      5.99 o 
  -1   7   8      598.05      597.32      9.72 o 
   0   7   8      594.94      634.34     11.13 o 
   1   7   8       43.17       40.58      5.57 o 
   2   7   8      555.95      583.78     12.71 o 
   3   7   8      199.04      200.87      8.50 o 
   4   7   8        0.04       -3.87      6.00 o 
   5   7   8       53.39       67.97      7.22 o 
   6   7   8       46.54       33.00     13.18 o 
   7   7   8        0.13        7.34     13.79 o 
   8   7   8       11.15       22.89     20.02 o 
 -10   8   8       23.47       64.67     15.04 o 
  -9   8   8        8.95       11.85      9.78 o 
  -8   8   8      179.13      213.15     12.12 o 
  -7   8   8      201.66      220.58     12.14 o 
  -6   8   8      224.53      233.99     11.03 o 
  -5   8   8      191.57      191.10      9.09 o 
  -4   8   8       64.46       72.13      6.41 o 
  -3   8   8      132.26      142.99      5.29 o 
  -2   8   8       86.33       98.53      5.47 o 
  -1   8   8     1275.68     1317.09     17.02 o 
   0   8   8       18.84       17.59      5.17 o 
   1   8   8        9.58        6.56      5.04 o 
   2   8   8      107.56      108.55      6.71 o 
   3   8   8        0.78        4.26      6.34 o 
   4   8   8      118.75      120.65      8.46 o 
   5   8   8      147.51      141.28      8.69 o 
   6   8   8      142.68      149.62     10.41 o 
   7   8   8       10.77       20.28     16.47 o 
   8   8   8        1.36      -12.83     19.03 o 
 -10   9   8       31.23       32.60     20.94 o 
  -9   9   8       11.67        6.67     14.08 o 
  -8   9   8      400.99      378.91     16.95 o 
  -7   9   8      217.49      225.40     12.72 o 
  -6   9   8      886.88      874.72     16.83 o 
  -5   9   8        1.98       -7.39      6.41 o 
  -4   9   8      305.83      314.23     10.47 o 
  -3   9   8       33.10       31.85      3.10 o 
  -2   9   8        0.17        2.95      4.03 o 
  -1   9   8      116.45      120.47      6.55 o 
   0   9   8      400.78      429.66      9.27 o 
   1   9   8        1.95       -2.61      4.99 o 
   2   9   8        2.67        5.97      5.80 o 
   3   9   8       75.89       84.67      7.44 o 
   4   9   8     1392.45     1356.11     19.84 o 
   5   9   8       51.26       55.43     10.05 o 
   6   9   8      109.88      107.94     12.09 o 
   7   9   8        0.32       17.22     13.45 o 
 -10  10   8       18.32       28.32     21.23 o 
  -9  10   8        2.68       11.73     14.91 o 
  -8  10   8      123.06      117.03     11.67 o 
  -7  10   8      155.61      145.09     11.58 o 
  -6  10   8      326.54      312.91     16.47 o 
  -5  10   8      418.94      393.63     11.83 o 
  -4  10   8      347.74      313.84     10.37 o 
  -3  10   8      660.05      710.54     13.87 o 
  -2  10   8        3.70        0.52      4.39 o 
  -1  10   8      185.75      203.21      7.54 o 
   0  10   8        0.19       -0.64      5.13 o 
   1  10   8       31.04       30.83      5.57 o 
   2  10   8     1381.09     1382.62     17.27 o 
   3  10   8      971.75      987.02     15.73 o 
   4  10   8      136.30      131.92      7.91 o 
   5  10   8       20.71        9.09      8.45 o 
   6  10   8        0.39       12.23     11.35 o 
   7  10   8       20.82       36.83     12.33 o 
  -9  11   8       14.57        9.39     16.03 o 
  -8  11   8        1.15       10.10     17.45 o 
  -7  11   8      188.33      202.48     13.25 o 
  -6  11   8        3.15       -4.83      7.90 o 
  -5  11   8        5.06       11.54      7.52 o 
  -4  11   8      353.04      354.56     11.61 o 
  -3  11   8       31.30       37.02      7.19 o 
  -2  11   8       85.45       81.66      6.00 o 
  -1  11   8        0.23       -2.15      5.32 o 
   0  11   8      109.24      124.38      7.45 o 
   1  11   8      183.76      176.34      7.77 o 
   2  11   8      790.13      799.66     13.30 o 
   3  11   8     1164.10     1264.42     20.86 o 
   4  11   8        0.04       -0.06      8.85 o 
   5  11   8       15.38       11.41     12.18 o 
   6  11   8       17.95        1.91     11.25 o 
   7  11   8        7.94      -14.16     18.07 o 
  -9  12   8        1.04       15.32     17.00 o 
  -8  12   8       48.32       60.18     14.95 o 
  -7  12   8       58.08       53.09     11.53 o 
  -6  12   8       65.21       57.94      9.95 o 
  -5  12   8       29.06       37.89      8.70 o 
  -4  12   8       99.47      101.45      8.14 o 
  -3  12   8      597.25      582.56     14.19 o 
  -2  12   8      275.58      260.58      8.92 o 
  -1  12   8       82.82       83.44      6.71 o 
   0  12   8      129.94      136.82      7.39 o 
   1  12   8      117.63      115.84      7.38 o 
   2  12   8       81.90       84.55      8.40 o 
   3  12   8      329.36      340.12     14.64 o 
   4  12   8      266.63      268.04     14.50 o 
   5  12   8      178.87      141.14     11.34 o 
   6  12   8       96.04       90.75     10.80 o 
   7  12   8       34.35       43.73     22.35 o 
  -9  13   8       72.74       72.19     19.14 o 
  -8  13   8        1.13       18.37     17.84 o 
  -7  13   8       57.58       56.68     14.39 o 
  -6  13   8       13.83        1.92     10.33 o 
  -5  13   8      251.09      258.12     11.43 o 
  -4  13   8      186.14      182.26     11.16 o 
  -3  13   8      742.79      728.08     15.49 o 
  -2  13   8      756.79      799.52     16.03 o 
  -1  13   8      562.42      520.61     11.88 o 
   0  13   8      122.31      119.45      9.10 o 
   1  13   8        1.91        3.13      5.41 o 
   2  13   8      247.95      273.41     13.29 o 
   3  13   8      406.68      439.09     16.38 o 
   4  13   8      220.67      215.26     14.70 o 
   5  13   8       18.24       19.62     12.68 o 
   6  13   8       60.94       66.03     16.10 o 
  -8  14   8       79.79       87.77     15.87 o 
  -7  14   8        0.80       -7.52     12.45 o 
  -6  14   8        3.40       -5.42     10.20 o 
  -5  14   8        1.94        7.99      8.86 o 
  -4  14   8        0.12      -14.61      8.48 o 
  -3  14   8        2.80       -1.70      9.33 o 
  -2  14   8        8.84        6.45      6.94 o 
  -1  14   8      319.68      336.31     13.07 o 
   0  14   8       22.87       25.64      9.06 o 
   1  14   8      213.64      225.95      9.94 o 
   2  14   8        6.15       13.75     11.31 o 
   3  14   8       87.04       66.15     12.16 o 
   4  14   8        8.05        8.34     12.62 o 
   5  14   8       51.88       42.42     12.42 o 
   6  14   8        0.03       -0.72     19.33 o 
  -8  15   8       19.14       27.75     20.49 o 
  -7  15   8       28.38       37.57     17.96 o 
  -6  15   8       28.89       -9.26     11.67 o 
  -5  15   8       15.44        8.86      9.84 o 
  -4  15   8      183.04      180.12     11.64 o 
  -3  15   8       12.44       -4.02      9.93 o 
  -2  15   8        6.19       -7.06      7.80 o 
  -1  15   8      504.11      474.54     12.12 o 
   0  15   8       13.90       24.46     11.05 o 
   1  15   8      429.88      433.04     17.71 o 
   2  15   8      177.71      181.82     12.91 o 
   3  15   8      349.30      366.48     16.45 o 
   4  15   8        0.53       -5.12     13.84 o 
   5  15   8        6.49       29.59     17.43 o 
  -7  16   8        0.58       -3.00     18.17 o 
  -6  16   8       12.27      -11.91     12.57 o 
  -5  16   8        5.99       20.70     11.98 o 
  -4  16   8       27.76       35.19     10.52 o 
  -3  16   8       83.74       86.76     10.94 o 
  -2  16   8      249.88      239.53     17.32 o 
  -1  16   8        5.38       29.07     15.36 o 
   0  16   8        1.35       -0.08     12.56 o 
   1  16   8      161.78      177.12     12.49 o 
   2  16   8       98.93       87.11     12.95 o 
   3  16   8       13.74        9.81     14.12 o 
   4  16   8       13.49       19.36     16.40 o 
   5  16   8      123.59      111.33     22.35 o 
  -7  17   8       29.61       29.24     26.31 o 
  -6  17   8       37.72        7.28     16.99 o 
  -5  17   8        0.08        0.40     15.59 o 
  -4  17   8        0.23       -4.14     11.36 o 
  -3  17   8        0.50       -3.29     11.16 o 
  -2  17   8       41.24       39.36      8.11 o 
  -1  17   8      100.18       98.63     15.83 o 
   0  17   8       53.26       37.90      8.77 o 
   1  17   8        8.19       -8.30     11.83 o 
   2  17   8       55.67       49.99     14.25 o 
   3  17   8        3.15        2.91     18.66 o 
   4  17   8       24.01       53.10     17.77 o 
  -6  18   8        0.02       -7.56     15.31 o 
  -5  18   8       21.30       15.94     13.86 o 
  -4  18   8        0.00       10.45     16.05 o 
  -3  18   8       89.72       84.74     14.74 o 
  -2  18   8        9.38       15.13     15.50 o 
  -1  18   8        0.39       48.43     25.20 o 
   0  18   8       29.98       13.75     13.50 o 
   1  18   8        0.01       -1.85     12.78 o 
   2  18   8       44.80       38.75     14.88 o 
   3  18   8        0.01       -5.73     17.89 o 
   4  18   8        3.67        9.80     21.09 o 
  -5  19   8      213.62      189.05     17.62 o 
  -4  19   8        2.97       10.95     14.77 o 
  -3  19   8        5.47        5.35     13.02 o 
  -2  19   8       22.42       21.05     15.09 o 
  -1  19   8        5.55        2.15     11.86 o 
   0  19   8        5.09       -0.47     21.13 o 
   1  19   8       41.80       58.61     21.53 o 
   2  19   8        3.77       12.54     21.07 o 
   3  19   8        0.15        6.34     24.91 o 
  -4  20   8        5.17        4.85     16.51 o 
  -3  20   8        0.24       -0.76     15.03 o 
  -2  20   8        9.03        0.92     16.66 o 
  -1  20   8        2.59        6.14     17.08 o 
   0  20   8       19.17       61.58     36.92 o 
   1  20   8        4.31       -1.29     16.74 o 
   2  20   8       46.67       61.41     20.08 o 
  -3  21   8        0.90       29.21     26.72 o 
  -2  21   8        6.10       22.03     30.89 o 
  -1  21   8       15.17       35.76     23.07 o 
   0  21   8        0.18       56.05     32.37 o 
 -11   1   9       96.48       75.17     16.29 o 
 -10   1   9        9.82        4.51     14.44 o 
  -9   1   9      128.27      132.94     11.19 o 
  -8   1   9       35.41       48.67      8.09 o 
  -7   1   9      199.01      193.48      9.47 o 
  -6   1   9      166.98      181.86      8.24 o 
  -5   1   9      253.79      249.27      7.45 o 
  -4   1   9      167.74      183.19      6.99 o 
  -3   1   9       69.14       88.49      5.22 o 
  -2   1   9      600.90      644.30     10.10 o 
  -1   1   9     1156.42     1171.83     15.68 o 
   0   1   9      220.90      168.10      7.57 o 
   1   1   9      855.64      874.69     12.88 o 
   2   1   9        1.10        0.13      5.95 o 
   3   1   9       51.03       52.07      7.01 o 
   4   1   9      124.41      137.87      7.31 o 
   5   1   9      401.00      369.39     15.99 o 
   6   1   9       16.26       10.13     17.93 o 
   7   1   9       10.83       10.95     17.45 o 
   8   1   9       14.76       -0.27     29.72 o 
 -11   2   9      103.32      101.85     17.86 o 
 -10   2   9       18.91        4.24     10.27 o 
  -9   2   9       86.13      115.15     13.97 o 
  -8   2   9      148.00      157.03     13.43 o 
  -7   2   9      137.65      141.06      7.59 o 
  -6   2   9      382.72      385.16     10.01 o 
  -5   2   9      279.80      279.61      8.56 o 
  -4   2   9        1.30        1.94      4.79 o 
  -3   2   9       35.22       38.51      4.67 o 
  -2   2   9      129.35      115.82      5.94 o 
  -1   2   9     1799.07     1807.82     19.03 o 
   0   2   9      387.97      366.47      9.28 o 
   1   2   9        9.04       17.57      5.61 o 
   2   2   9        8.82        4.89      5.83 o 
   3   2   9      424.61      403.67     12.21 o 
   4   2   9      256.28      260.56      9.60 o 
   5   2   9        1.51       -7.22     10.00 o 
   6   2   9       21.68       16.32     17.23 o 
   7   2   9        9.87       -8.63     18.46 o 
   8   2   9        6.18        1.79     23.03 o 
 -11   3   9       59.92       50.59     21.18 o 
 -10   3   9      101.61       96.84     11.08 o 
  -9   3   9      176.66      182.49     11.55 o 
  -8   3   9       19.32       19.23      8.68 o 
  -7   3   9       15.54       10.23      6.39 o 
  -6   3   9        9.76       14.99      5.55 o 
  -5   3   9      307.19      345.28     10.11 o 
  -4   3   9       90.48       76.10      5.72 o 
  -3   3   9      602.32      614.94     11.97 o 
  -2   3   9        0.31       -0.81      4.92 o 
  -1   3   9      947.97      945.31     12.94 o 
   0   3   9      635.08      701.18     12.49 o 
   1   3   9        0.99       -1.61      5.10 o 
   2   3   9      107.18       97.92      7.02 o 
   3   3   9      349.55      337.99     10.70 o 
   4   3   9      224.38      245.26     10.04 o 
   5   3   9      289.82      262.38     11.74 o 
   6   3   9      286.75      338.78     21.99 o 
   7   3   9       24.58      -18.09     17.21 o 
   8   3   9       92.12       51.70     28.08 o 
 -10   4   9        9.77       45.49     13.36 o 
  -9   4   9      150.05      176.83     11.26 o 
  -8   4   9      463.68      481.26     13.80 o 
  -7   4   9       37.46       52.19      7.08 o 
  -6   4   9        9.57        7.05      5.71 o 
  -5   4   9       78.35       84.38      6.25 o 
  -4   4   9     2098.33     2112.36     21.03 o 
  -3   4   9     1010.32     1021.26     13.93 o 
  -2   4   9      893.11      880.99     12.49 o 
  -1   4   9       16.76       16.88      5.06 o 
   0   4   9      467.01      463.50      9.56 o 
   1   4   9       95.15       81.14      6.34 o 
   2   4   9      675.81      723.31     12.90 o 
   3   4   9       21.65       22.36      5.94 o 
   4   4   9       22.90       13.17      6.15 o 
   5   4   9        0.98        7.94      6.60 o 
   6   4   9      243.21      276.67     15.26 o 
   7   4   9       35.55       12.21     20.30 o 
   8   4   9       83.34       38.63     35.63 o 
 -10   5   9        6.85       30.29     16.88 o 
  -9   5   9      210.25      210.77     13.46 o 
  -8   5   9       77.88       87.54      8.64 o 
  -7   5   9       17.85       10.80      6.63 o 
  -6   5   9       51.42       38.76      5.84 o 
  -5   5   9       13.88        3.13      4.97 o 
  -4   5   9       63.19       60.43      6.68 o 
  -3   5   9       27.99       21.37      4.47 o 
  -2   5   9       34.52       37.01      5.19 o 
  -1   5   9      848.40      864.37     12.79 o 
   0   5   9      621.46      638.19     10.18 o 
   1   5   9      498.56      537.56     10.21 o 
   2   5   9        2.59        5.09      5.45 o 
   3   5   9      158.69      172.65     10.70 o 
   4   5   9       60.81       55.43      7.30 o 
   5   5   9       19.51       26.67      6.92 o 
   6   5   9       39.30       77.81     12.38 o 
   7   5   9       31.34       48.02     16.52 o 
   8   5   9       68.39       63.48     22.49 o 
 -10   6   9       56.19       66.93     18.52 o 
  -9   6   9      476.05      490.38     19.97 o 
  -8   6   9       71.17       68.26     12.30 o 
  -7   6   9       38.89       29.42      8.35 o 
  -6   6   9      346.42      319.50      9.63 o 
  -5   6   9        2.04       -7.57      4.93 o 
  -4   6   9       15.10       10.91      5.03 o 
  -3   6   9      176.17      211.39      6.88 o 
  -2   6   9     1051.51     1047.15     13.34 o 
  -1   6   9      560.62      588.05     12.40 o 
   0   6   9      212.63      207.92      8.51 o 
   1   6   9       40.54       39.36      6.83 o 
   2   6   9       46.35       43.97      5.86 o 
   3   6   9      141.87      145.78      7.76 o 
   4   6   9      392.64      396.09     13.16 o 
   5   6   9        1.58        0.44      6.66 o 
   6   6   9       47.01       78.64     16.50 o 
   7   6   9        6.89        0.42     15.66 o 
 -10   7   9       34.66       49.82     19.97 o 
  -9   7   9      258.81      266.89     29.51 o 
  -8   7   9       15.70       23.39     12.93 o 
  -7   7   9       21.52       15.47      9.01 o 
  -6   7   9        0.26       -0.71      8.50 o 
  -5   7   9      205.03      208.82      8.17 o 
  -4   7   9      238.32      224.74      7.04 o 
  -3   7   9       54.22       62.99      4.82 o 
  -2   7   9     1783.27     1806.80     18.11 o 
  -1   7   9      111.87      139.16      6.88 o 
   0   7   9        3.40        1.33      5.58 o 
   1   7   9     1000.74     1011.12     15.47 o 
   2   7   9      339.24      347.61     11.77 o 
   3   7   9       90.80       91.33      8.03 o 
   4   7   9       45.82       49.48      8.62 o 
   5   7   9       18.66       18.06      9.21 o 
   6   7   9      191.99      163.23     12.58 o 
   7   7   9        3.16       21.36     19.93 o 
 -10   8   9       46.69       74.70     17.03 o 
  -9   8   9      114.25       99.49     16.39 o 
  -8   8   9        9.75       12.82      9.51 o 
  -7   8   9       57.78       65.16     12.97 o 
  -6   8   9      912.51      894.95     15.94 o 
  -5   8   9        3.59       12.24      6.83 o 
  -4   8   9       33.56       32.56      4.16 o 
  -3   8   9      168.13      163.99      6.37 o 
  -2   8   9       22.02       30.34      5.15 o 
  -1   8   9      525.24      516.35     12.29 o 
   0   8   9      570.16      542.44     11.68 o 
   1   8   9     1540.93     1610.00     19.78 o 
   2   8   9        0.01        6.79      6.55 o 
   3   8   9       27.65       24.24      7.31 o 
   4   8   9       62.79       73.70     10.90 o 
   5   8   9        3.48       16.72      8.35 o 
   6   8   9        6.40        5.89      9.52 o 
   7   8   9       30.36       43.90     18.85 o 
 -10   9   9        9.02       22.63     23.83 o 
  -9   9   9        6.39       17.28     22.37 o 
  -8   9   9        9.85       18.27      9.87 o 
  -7   9   9       36.37       64.63      9.88 o 
  -6   9   9      130.04      136.91      9.84 o 
  -5   9   9      994.34     1002.73     15.15 o 
  -4   9   9      534.00      541.83     11.67 o 
  -3   9   9      715.16      723.57     10.90 o 
  -2   9   9        5.12        4.10      4.95 o 
  -1   9   9       19.28        8.02      6.28 o 
   0   9   9       20.95       21.96      5.69 o 
   1   9   9      384.08      372.43     11.30 o 
   2   9   9      158.90      181.71      8.92 o 
   3   9   9      840.96      866.27     18.47 o 
   4   9   9       10.46        7.21      8.20 o 
   5   9   9       82.38       72.90     10.36 o 
   6   9   9        4.03        1.57     10.95 o 
   7   9   9       25.24       49.35     19.30 o 
  -9  10   9       80.66       74.23     16.89 o 
  -8  10   9      202.30      218.95     13.64 o 
  -7  10   9      618.40      636.85     23.25 o 
  -6  10   9        3.27       11.46      9.16 o 
  -5  10   9       26.56       17.35      7.81 o 
  -4  10   9      316.02      305.25     10.74 o 
  -3  10   9       48.72       41.90      4.10 o 
  -2  10   9        4.73        2.63      5.04 o 
  -1  10   9     1393.10     1435.42     18.99 o 
   0  10   9       14.78        8.04      5.67 o 
   1  10   9       58.58       53.85      7.00 o 
   2  10   9      747.41      737.72     14.46 o 
   3  10   9        4.42       10.31      7.16 o 
   4  10   9      153.89      155.87     12.18 o 
   5  10   9        8.22        3.50      9.49 o 
   6  10   9       38.36       40.51     12.11 o 
   7  10   9       12.17       74.61     38.07 o 
  -9  11   9       31.89       37.93     15.47 o 
  -8  11   9      129.16      147.35     16.84 o 
  -7  11   9       38.33       23.66     10.66 o 
  -6  11   9      579.48      607.50     16.39 o 
  -5  11   9      130.27      131.22     10.14 o 
  -4  11   9        0.54       -3.01      7.18 o 
  -3  11   9       90.87       81.21      8.49 o 
  -2  11   9       98.39       94.14      6.22 o 
  -1  11   9      254.33      252.42     10.51 o 
   0  11   9      630.28      636.80     12.79 o 
   1  11   9      216.97      212.26     13.34 o 
   2  11   9       12.62       20.79      7.38 o 
   3  11   9       87.12       87.32      9.17 o 
   4  11   9       19.15       13.77      9.35 o 
   5  11   9      166.35      148.46     10.54 o 
   6  11   9        6.91       14.05     12.69 o 
  -9  12   9        3.41       14.19     19.19 o 
  -8  12   9        0.00        4.96     19.44 o 
  -7  12   9      115.76      113.60     12.60 o 
  -6  12   9      657.13      632.39     17.63 o 
  -5  12   9      174.34      183.40     10.33 o 
  -4  12   9      411.80      404.87     14.42 o 
  -3  12   9       53.69       49.37      8.47 o 
  -2  12   9        2.18       -0.03      7.59 o 
  -1  12   9       41.16       39.80      7.51 o 
   0  12   9        1.42        2.32      5.98 o 
   1  12   9      664.24      668.62     13.92 o 
   2  12   9        0.42       -4.57      6.50 o 
   3  12   9      163.88      147.14     13.93 o 
   4  12   9       91.64       87.59     11.21 o 
   5  12   9       83.26       66.72      9.30 o 
   6  12   9        0.42        3.66     11.04 o 
  -9  13   9       42.41       77.65     32.08 o 
  -8  13   9        1.96        7.59     14.29 o 
  -7  13   9        2.35       -5.88     11.90 o 
  -6  13   9        3.44        3.61      8.92 o 
  -5  13   9        8.22        6.01      9.32 o 
  -4  13   9      450.19      420.36     13.89 o 
  -3  13   9        0.01       -1.64     10.20 o 
  -2  13   9      136.69      141.67      8.49 o 
  -1  13   9        1.09        1.03      9.16 o 
   0  13   9       24.84       20.74     10.03 o 
   1  13   9       82.84       83.78      7.58 o 
   2  13   9       87.13       65.75      8.59 o 
   3  13   9      147.46      144.67     13.40 o 
   4  13   9       12.26        0.75     13.31 o 
   5  13   9        0.59       -4.19     16.08 o 
   6  13   9       22.46       10.46     21.67 o 
  -8  14   9       63.20       62.33     18.60 o 
  -7  14   9       35.26       17.77     14.01 o 
  -6  14   9      152.86      172.50     13.34 o 
  -5  14   9       22.24       21.09      9.88 o 
  -4  14   9      138.65      130.21     10.55 o 
  -3  14   9      366.51      377.81     15.83 o 
  -2  14   9       32.52       55.29      7.55 o 
  -1  14   9      449.64      448.09     22.67 o 
   0  14   9        0.99        8.91      8.60 o 
   1  14   9        1.30        6.14     12.09 o 
   2  14   9      158.82      183.59     13.50 o 
   3  14   9      129.09      119.82     14.58 o 
   4  14   9       98.00      100.70     16.21 o 
   5  14   9       13.42        9.72     18.35 o 
  -8  15   9       98.81      103.13     23.90 o 
  -7  15   9       18.17       10.92     18.59 o 
  -6  15   9        1.67       -8.20     11.59 o 
  -5  15   9        0.13        1.28     11.25 o 
  -4  15   9       92.17       85.33     10.36 o 
  -3  15   9       92.72       95.81     10.96 o 
  -2  15   9      190.16      182.38     10.61 o 
  -1  15   9      971.11      927.46     30.52 o 
   0  15   9      151.34      185.63     10.48 o 
   1  15   9      990.34     1055.46     31.51 o 
   2  15   9      542.36      561.11     26.33 o 
   3  15   9        0.93        0.85     14.94 o 
   4  15   9        7.12       25.06     19.19 o 
   5  15   9       21.44       36.11     20.91 o 
  -7  16   9        0.15      -22.77     17.49 o 
  -6  16   9        9.61       -5.72     13.56 o 
  -5  16   9       58.84       66.03     14.31 o 
  -4  16   9       99.97       91.10     11.23 o 
  -3  16   9      445.05      431.47     18.95 o 
  -2  16   9      102.14      108.07     11.66 o 
  -1  16   9      340.49      343.53     19.76 o 
   0  16   9        0.06        8.04     11.09 o 
   1  16   9       80.48      103.47     17.77 o 
   2  16   9       40.07       45.63     13.59 o 
   3  16   9      179.74      172.75     16.89 o 
   4  16   9      186.03      183.62     23.04 o 
  -6  17   9        0.24      -10.71     14.31 o 
  -5  17   9       28.31       42.58     13.46 o 
  -4  17   9        0.30       12.62     12.99 o 
  -3  17   9        6.41       -4.77     11.72 o 
  -2  17   9       23.36       30.78      9.18 o 
  -1  17   9       10.19       36.40     14.83 o 
   0  17   9       48.70       70.24     16.81 o 
   1  17   9       66.15       49.06     16.47 o 
   2  17   9      157.94      164.37     17.93 o 
   3  17   9      262.97      285.34     21.60 o 
   4  17   9      113.91      119.56     23.18 o 
  -6  18   9       26.11       16.60     15.95 o 
  -5  18   9        0.31       -3.13     15.51 o 
  -4  18   9        2.20       20.18     14.48 o 
  -3  18   9       39.79       10.09     16.78 o 
  -2  18   9        1.14        0.20      8.19 o 
  -1  18   9       47.00       35.98     18.35 o 
   0  18   9       24.77       46.37     15.94 o 
   1  18   9       43.37       42.05     18.08 o 
   2  18   9       53.99       48.92     17.30 o 
   3  18   9       14.69       18.35     18.66 o 
  -5  19   9        0.08      -20.78     17.24 o 
  -4  19   9       27.55       12.99     15.32 o 
  -3  19   9        0.25      -21.37     15.42 o 
  -2  19   9        2.97       12.28     18.97 o 
  -1  19   9        0.11       17.75     27.71 o 
   0  19   9        4.52       16.97     17.33 o 
   1  19   9       11.56       13.55     16.80 o 
   2  19   9       55.82       47.38     21.21 o 
  -3  20   9        0.30       15.36     20.59 o 
  -2  20   9       11.54        9.62     30.01 o 
  -1  20   9        7.13       34.94     37.44 o 
   0  20   9       12.71       73.22     23.22 o 
   1  20   9        4.80        8.66     22.73 o 
 -10   0  10      209.42      205.10     24.05 o 
  -9   0  10      574.00      567.02     40.73 o 
  -8   0  10        1.85        1.91     18.77 o 
  -7   0  10      152.64      167.63     25.86 o 
  -6   0  10      213.78      219.30     13.80 o 
  -5   0  10       11.09        3.63      8.43 o 
  -4   0  10      425.11      464.34     13.89 o 
  -3   0  10      367.86      353.08     11.70 o 
  -2   0  10       26.14       24.09      7.56 o 
  -1   0  10      966.13      917.87     31.16 o 
   0   0  10      400.82      420.11     18.58 o 
   1   0  10      585.32      565.38     16.27 o 
   2   0  10      778.34      783.74     21.83 o 
   3   0  10        9.26       38.52     11.53 o 
   4   0  10       57.47       70.77     10.20 o 
   5   0  10      248.10      273.60     23.84 o 
   6   0  10      100.60       97.88     26.17 o 
   7   0  10      266.28      216.57     28.96 o 
 -10   1  10        2.62       22.53     13.98 o 
  -9   1  10       39.86       51.08     10.12 o 
  -8   1  10      195.09      221.55     15.70 o 
  -7   1  10      501.72      502.71     20.01 o 
  -6   1  10      223.48      256.66     11.04 o 
  -5   1  10       77.01       76.33      6.93 o 
  -4   1  10       32.84       27.92      5.47 o 
  -3   1  10      736.25      678.92     10.46 o 
  -2   1  10      310.47      290.13      8.76 o 
  -1   1  10        0.78       -1.30      6.07 o 
   0   1  10      121.35      124.75      7.33 o 
   1   1  10      273.32      272.84     12.17 o 
   2   1  10      142.37      153.37      9.25 o 
   3   1  10        0.28       11.31      7.29 o 
   4   1  10      166.71      139.60      7.95 o 
   5   1  10      338.30      316.05     16.11 o 
   6   1  10       42.29       30.19     17.44 o 
   7   1  10        4.83      -31.29     19.35 o 
 -10   2  10        3.55       29.84     34.64 o 
  -9   2  10      139.74      135.65     10.90 o 
  -8   2  10      138.98      136.52     10.46 o 
  -7   2  10       90.87       78.90      9.88 o 
  -6   2  10      337.67      350.11     10.67 o 
  -5   2  10       45.66       45.24      6.31 o 
  -4   2  10        0.62        0.44      5.14 o 
  -3   2  10      160.44      149.68      7.18 o 
  -2   2  10      227.50      230.88      8.35 o 
  -1   2  10      213.40      212.29      8.93 o 
   0   2  10      142.20      138.83      7.86 o 
   1   2  10        0.36        2.54      6.11 o 
   2   2  10      366.01      341.33     11.03 o 
   3   2  10        0.53        3.66      7.31 o 
   4   2  10       41.51       35.73      7.63 o 
   5   2  10       27.95       31.75     10.96 o 
   6   2  10       45.62       22.48     15.27 o 
   7   2  10      304.36      253.29     28.71 o 
 -10   3  10        0.94       52.19     27.74 o 
  -9   3  10        2.29       -0.56     13.71 o 
  -8   3  10      122.38      127.38      9.20 o 
  -7   3  10      185.15      188.17      8.81 o 
  -6   3  10       40.24       42.43      6.45 o 
  -5   3  10       23.53       15.19      5.68 o 
  -4   3  10       92.83       91.94      6.28 o 
  -3   3  10       30.97       27.97      5.91 o 
  -2   3  10      178.18      161.98      8.49 o 
  -1   3  10       18.69       22.07      6.03 o 
   0   3  10        0.02       -2.50      5.58 o 
   1   3  10       82.44       81.85      7.03 o 
   2   3  10       23.42       22.72      6.45 o 
   3   3  10       48.86       39.28      7.13 o 
   4   3  10      106.89       99.71      8.66 o 
   5   3  10      103.56       88.50     11.94 o 
   6   3  10        5.66      -28.33     17.17 o 
   7   3  10       63.22       50.31     26.00 o 
 -10   4  10       33.98       42.53     14.34 o 
  -9   4  10      276.55      289.84     12.93 o 
  -8   4  10      203.47      185.75     10.19 o 
  -7   4  10       78.08       71.92     13.41 o 
  -6   4  10      141.44      131.83      9.20 o 
  -5   4  10        0.00      -10.65      5.33 o 
  -4   4  10        0.02        1.50      5.78 o 
  -3   4  10      461.83      430.75     10.16 o 
  -2   4  10       70.72       72.58      6.39 o 
  -1   4  10        0.09        3.91      5.46 o 
   0   4  10      414.89      426.43     10.14 o 
   1   4  10       50.25       42.41      6.54 o 
   2   4  10        6.39        5.65      6.32 o 
   3   4  10        2.51       -3.57      7.13 o 
   4   4  10       44.43       26.02      7.89 o 
   5   4  10      229.91      244.09     13.58 o 
   6   4  10        2.04      -12.77     15.74 o 
   7   4  10        4.32        1.50     24.36 o 
 -10   5  10      109.81      116.96     22.06 o 
  -9   5  10       24.24       46.58     10.10 o 
  -8   5  10       90.36      103.69     11.76 o 
  -7   5  10       14.18        2.29      7.05 o 
  -6   5  10      397.76      407.87     11.06 o 
  -5   5  10      266.27      272.97      9.64 o 
  -4   5  10       15.31       11.39      5.54 o 
  -3   5  10       48.59       65.86      5.74 o 
  -2   5  10      397.49      363.23      9.22 o 
  -1   5  10       49.11       46.67      5.88 o 
   0   5  10       69.54       74.76      6.84 o 
   1   5  10      175.60      170.73      8.73 o 
   2   5  10        7.19       -3.32      6.28 o 
   3   5  10        1.03        0.83      7.58 o 
   4   5  10      221.57      209.17     13.51 o 
   5   5  10       27.57       36.54      8.89 o 
   6   5  10       82.62       48.04     21.10 o 
   7   5  10       97.55      116.84     33.89 o 
 -10   6  10       10.21       37.39     16.64 o 
  -9   6  10       40.44       52.95     14.78 o 
  -8   6  10       37.65       63.94      9.68 o 
  -7   6  10       61.85       56.13     10.58 o 
  -6   6  10      153.99      144.28      7.90 o 
  -5   6  10      176.25      167.21      8.23 o 
  -4   6  10       56.84       51.23      5.48 o 
  -3   6  10     1065.82     1055.53     12.53 o 
  -2   6  10     1047.42     1131.54     14.12 o 
  -1   6  10       73.01       72.56      6.64 o 
   0   6  10      771.00      791.39     14.67 o 
   1   6  10       15.86       15.73      6.79 o 
   2   6  10      152.58      138.54      7.65 o 
   3   6  10       31.65       24.08      8.43 o 
   4   6  10      203.31      186.64     11.31 o 
   5   6  10        0.14        3.71     10.15 o 
   6   6  10      110.50       86.47     22.72 o 
   7   6  10        0.65       -5.02     19.00 o 
 -10   7  10      105.28      132.83     19.31 o 
  -9   7  10      161.77      179.31     23.38 o 
  -8   7  10       39.03       38.25     13.08 o 
  -7   7  10       42.63       35.56     11.32 o 
  -6   7  10      366.91      348.91     16.94 o 
  -5   7  10      570.94      570.04     12.92 o 
  -4   7  10      198.47      208.97      8.27 o 
  -3   7  10       98.85       89.64      5.80 o 
  -2   7  10       82.80       88.77      6.40 o 
  -1   7  10      370.43      389.82     10.54 o 
   0   7  10       67.59       82.18      7.51 o 
   1   7  10     1468.36     1481.94     19.95 o 
   2   7  10      214.81      196.34     10.13 o 
   3   7  10        0.02      -12.70      6.56 o 
   4   7  10      162.68      147.57      9.69 o 
   5   7  10       10.07       29.50      9.74 o 
   6   7  10        4.42       -3.68     11.01 o 
   7   7  10       43.16       44.54     18.34 o 
 -10   8  10       26.08      160.29     68.97 o 
  -9   8  10        6.42       39.01     13.77 o 
  -8   8  10       45.88       56.17     17.56 o 
  -7   8  10        1.09        7.34     10.86 o 
  -6   8  10       36.93       38.78     10.86 o 
  -5   8  10      124.86      127.89      5.74 o 
  -4   8  10      227.49      216.95      7.72 o 
  -3   8  10        1.87        0.61      4.95 o 
  -2   8  10       97.68       99.49      6.60 o 
  -1   8  10      174.40      189.67     10.34 o 
   0   8  10        6.39       11.35      6.79 o 
   1   8  10     1304.59     1338.56     20.18 o 
   2   8  10       58.74       67.69      8.21 o 
   3   8  10      158.41      130.53     11.04 o 
   4   8  10      336.44      343.45     12.44 o 
   5   8  10       24.45       39.54     10.19 o 
   6   8  10        0.18       12.15     11.80 o 
   7   8  10        2.52       29.27     18.77 o 
  -9   9  10       57.27       86.69     16.97 o 
  -8   9  10       39.64       40.48     12.69 o 
  -7   9  10      146.57      164.02     15.33 o 
  -6   9  10       87.45      107.43     12.22 o 
  -5   9  10      125.17      123.94      8.92 o 
  -4   9  10      668.94      647.03     11.62 o 
  -3   9  10        0.91       -1.85      5.17 o 
  -2   9  10      414.67      401.79     12.49 o 
  -1   9  10        0.15       -3.70      8.13 o 
   0   9  10       18.93       27.32      7.29 o 
   1   9  10        0.88        2.67      8.96 o 
   2   9  10      731.37      753.58     15.30 o 
   3   9  10       25.20       17.54      8.87 o 
   4   9  10        2.17        9.72      9.36 o 
   5   9  10       11.37       11.79     10.51 o 
   6   9  10       12.26       30.14     12.77 o 
  -9  10  10        0.13       21.85     17.69 o 
  -8  10  10       24.53       22.77     20.46 o 
  -7  10  10      390.88      391.96     17.56 o 
  -6  10  10       71.70       97.72     10.78 o 
  -5  10  10       69.77       62.55      9.19 o 
  -4  10  10       73.36       69.16      7.63 o 
  -3  10  10        9.72        2.17      4.93 o 
  -2  10  10       43.25       37.76      6.86 o 
  -1  10  10       49.80       38.42      7.92 o 
   0  10  10       81.87       62.59      7.85 o 
   1  10  10      152.30      145.24      9.18 o 
   2  10  10       95.43       89.31      8.33 o 
   3  10  10        0.89        1.61      7.87 o 
   4  10  10      244.45      248.13     18.79 o 
   5  10  10        0.93       -2.24     11.35 o 
   6  10  10       47.56       49.91     13.49 o 
  -9  11  10       12.80       26.16     26.87 o 
  -8  11  10        3.53        1.62     13.05 o 
  -7  11  10       44.43       43.02     14.55 o 
  -6  11  10       65.65       93.03     12.61 o 
  -5  11  10       16.31       17.04      8.31 o 
  -4  11  10       16.43       11.26      8.59 o 
  -3  11  10      166.48      154.74      8.05 o 
  -2  11  10       86.94       67.93      6.61 o 
  -1  11  10        0.41       -3.13      7.81 o 
   0  11  10       16.14       -2.07      7.94 o 
   1  11  10      456.32      454.34     13.21 o 
   2  11  10       23.11       24.99      7.63 o 
   3  11  10      297.83      280.47     11.95 o 
   4  11  10        2.77       -2.41      9.12 o 
   5  11  10      111.88      117.50     17.64 o 
   6  11  10       24.62       45.06     20.18 o 
  -9  12  10       26.46       49.02     24.68 o 
  -8  12  10        0.91        2.04     13.30 o 
  -7  12  10        2.39      -14.08     12.89 o 
  -6  12  10      329.92      313.53     13.60 o 
  -5  12  10      435.93      421.81     14.37 o 
  -4  12  10      452.86      396.70     13.23 o 
  -3  12  10      257.73      249.47     11.95 o 
  -2  12  10        1.34        1.57      6.93 o 
  -1  12  10       67.69       71.97      9.58 o 
   0  12  10        0.62        5.79      7.21 o 
   1  12  10        0.28       13.37     10.30 o 
   2  12  10       48.51       53.40      8.31 o 
   3  12  10      691.86      675.24     16.09 o 
   4  12  10       17.77       -0.37     10.44 o 
   5  12  10       61.10       47.04     10.52 o 
   6  12  10        0.61       -2.24     21.20 o 
  -8  13  10       29.58       31.13     15.58 o 
  -7  13  10       23.07       11.48     14.20 o 
  -6  13  10      199.59      211.89     13.13 o 
  -5  13  10      101.94      111.38     10.19 o 
  -4  13  10      145.73      120.55     10.40 o 
  -3  13  10      137.85      137.60     10.45 o 
  -2  13  10      621.42      525.34     15.01 o 
  -1  13  10       85.85       84.86     11.43 o 
   0  13  10      193.34      223.52     11.80 o 
   1  13  10       86.94       90.31      9.18 o 
   2  13  10        5.11        8.29      9.48 o 
   3  13  10      129.09      119.07     10.17 o 
   4  13  10       10.56        5.60     14.00 o 
   5  13  10        0.69        1.90     18.65 o 
  -8  14  10       29.42       37.43     17.53 o 
  -7  14  10       33.07       53.51     17.36 o 
  -6  14  10       11.02        9.20     12.66 o 
  -5  14  10       97.92      102.39     11.56 o 
  -4  14  10      327.87      294.71     15.63 o 
  -3  14  10      141.53      161.24     13.05 o 
  -2  14  10      276.49      266.23     16.27 o 
  -1  14  10      251.53      251.23     15.86 o 
   0  14  10       14.06       14.25      8.93 o 
   1  14  10       23.11       35.69     12.71 o 
   2  14  10       14.59       16.06     13.02 o 
   3  14  10      172.07      172.48     16.66 o 
   4  14  10       20.38       19.26     17.80 o 
   5  14  10       34.24       28.72     20.42 o 
  -7  15  10       66.17       62.91     17.22 o 
  -6  15  10        8.91        0.93     13.12 o 
  -5  15  10        5.35        9.32     13.76 o 
  -4  15  10       75.10       64.64     10.41 o 
  -3  15  10       19.23       35.99     11.09 o 
  -2  15  10       93.11       83.37     11.96 o 
  -1  15  10      387.01      411.01     23.29 o 
   0  15  10       69.60       92.03     13.10 o 
   1  15  10       80.58       87.95     12.01 o 
   2  15  10       31.70       14.86     13.96 o 
   3  15  10        0.33       -6.15     15.26 o 
   4  15  10       29.91       45.99     19.74 o 
  -7  16  10        4.63        3.32     17.06 o 
  -6  16  10       29.36        9.61     14.08 o 
  -5  16  10        5.48       13.76     14.19 o 
  -4  16  10        1.61       16.66     13.76 o 
  -3  16  10      265.17      276.24     20.95 o 
  -2  16  10       31.09       29.64      8.13 o 
  -1  16  10      125.30      132.74     11.82 o 
   0  16  10        0.30        1.61      9.65 o 
   1  16  10        0.21       10.01     13.20 o 
   2  16  10        4.76       19.08     14.86 o 
   3  16  10       65.04       57.62     18.05 o 
   4  16  10        0.13       47.48     22.93 o 
  -6  17  10        1.45      -29.81     15.63 o 
  -5  17  10        0.46       -8.74     14.56 o 
  -4  17  10        1.48        8.58     16.02 o 
  -3  17  10        6.41        1.71     15.18 o 
  -2  17  10        0.88       16.74     15.76 o 
  -1  17  10      105.81      132.58     15.22 o 
   0  17  10       50.64       31.94     14.32 o 
   1  17  10      205.37      191.54     18.52 o 
   2  17  10       11.41        6.31     16.84 o 
   3  17  10        1.47       -3.09     18.81 o 
  -5  18  10        1.29       26.18     16.28 o 
  -4  18  10       56.44       83.51     16.79 o 
  -3  18  10       50.91       45.59     14.77 o 
  -2  18  10        0.56       -1.17     12.67 o 
  -1  18  10      111.02      101.67     24.33 o 
   0  18  10       33.19       22.10     16.96 o 
   1  18  10      231.42      210.02     25.06 o 
   2  18  10        6.85       -5.07     19.38 o 
  -4  19  10       12.26       27.54     21.14 o 
  -3  19  10       96.09       93.33     18.93 o 
  -2  19  10       22.00       -6.21     17.25 o 
  -1  19  10        4.37        0.39     18.53 o 
   0  19  10        6.83       -5.10     39.96 o 
   1  19  10       12.66       34.99     18.64 o 
  -2  20  10       17.47       33.26     32.02 o 
  -1  20  10      133.23      405.76     58.04 o 
 -10   1  11        3.14       25.39     22.75 o 
  -9   1  11       79.03      100.13     17.94 o 
  -8   1  11       11.68       28.10     15.74 o 
  -7   1  11       99.85      108.76     17.46 o 
  -6   1  11       32.36       19.96      7.46 o 
  -5   1  11       36.59       27.81      7.27 o 
  -4   1  11      120.30      120.61      5.61 o 
  -3   1  11      296.54      284.11      9.00 o 
  -2   1  11      928.56      890.39     13.30 o 
  -1   1  11      156.81      202.93     10.47 o 
   0   1  11      194.88      210.87      9.42 o 
   1   1  11      404.98      373.71     12.13 o 
   2   1  11      196.68      223.32     10.77 o 
   3   1  11      239.25      272.98     11.67 o 
   4   1  11       24.70       31.90      8.64 o 
   5   1  11       43.78       28.39     13.56 o 
   6   1  11       47.90       22.15     22.00 o 
   7   1  11        7.75       -7.32     29.53 o 
 -10   2  11       21.13        1.70     14.74 o 
  -9   2  11       32.83       42.16     16.04 o 
  -8   2  11       16.44       31.67     12.45 o 
  -7   2  11      228.70      232.62     18.59 o 
  -6   2  11       32.51       27.35      7.30 o 
  -5   2  11        3.84       -2.83      6.34 o 
  -4   2  11        1.38       -4.88      5.72 o 
  -3   2  11       19.97       11.34      5.52 o 
  -2   2  11      108.89      115.00      7.52 o 
  -1   2  11       31.83       32.79      6.58 o 
   0   2  11      494.09      467.88     13.36 o 
   1   2  11      709.95      654.94     13.88 o 
   2   2  11       97.96       88.61      8.45 o 
   3   2  11       37.43       36.30      8.13 o 
   4   2  11       10.13       20.20      8.55 o 
   5   2  11       99.65       80.14     14.68 o 
   6   2  11        9.74        1.47     18.64 o 
   7   2  11       71.22       47.49     31.79 o 
 -10   3  11        2.53       10.00     12.37 o 
  -9   3  11       52.74       32.90     11.87 o 
  -8   3  11       15.48       33.68     16.39 o 
  -7   3  11        2.47       -0.05     11.56 o 
  -6   3  11       80.51       83.73      7.90 o 
  -5   3  11       49.46       65.95      6.86 o 
  -4   3  11      177.80      167.55      9.73 o 
  -3   3  11      552.08      575.16     11.27 o 
  -2   3  11      281.50      284.13     10.48 o 
  -1   3  11      165.22      156.75      8.16 o 
   0   3  11      814.29      855.20     14.57 o 
   1   3  11      220.76      218.20      9.03 o 
   2   3  11       98.61      114.22      8.10 o 
   3   3  11        4.34       10.98      8.27 o 
   4   3  11       81.99       90.73     11.69 o 
   5   3  11        3.71        2.97      8.19 o 
   6   3  11       20.56      -17.54     20.76 o 
   7   3  11       92.04      104.51     26.64 o 
  -9   4  11       15.59       21.04     13.60 o 
  -8   4  11      209.98      197.38     10.97 o 
  -7   4  11      155.90      152.34     17.61 o 
  -6   4  11       46.66       41.27      8.06 o 
  -5   4  11      397.57      347.45     11.24 o 
  -4   4  11       40.09       37.08      7.15 o 
  -3   4  11      117.11      116.50      7.22 o 
  -2   4  11     1230.09     1156.57     15.83 o 
  -1   4  11       27.39       37.47      7.10 o 
   0   4  11       66.60       61.07      6.85 o 
   1   4  11      129.36      122.06      8.14 o 
   2   4  11      228.86      229.34     10.98 o 
   3   4  11       15.73       13.45      8.10 o 
   4   4  11       81.92       52.53      8.71 o 
   5   4  11        0.33        1.23      9.65 o 
   6   4  11       33.34        5.50     20.67 o 
   7   4  11        0.87       -7.20     23.51 o 
 -10   5  11       66.12       67.45     17.84 o 
  -9   5  11       89.90       80.39     16.42 o 
  -8   5  11        2.05       18.54     14.42 o 
  -7   5  11       63.02       73.15     13.39 o 
  -6   5  11      175.49      182.33     13.21 o 
  -5   5  11      469.45      417.47     11.84 o 
  -4   5  11      115.77      141.91      8.92 o 
  -3   5  11       45.47       34.65      6.12 o 
  -2   5  11      553.68      550.39     11.56 o 
  -1   5  11     2193.55     2123.83     22.31 o 
   0   5  11      155.39      144.33      8.46 o 
   1   5  11      128.46      131.85      8.99 o 
   2   5  11        5.12       -2.37      7.11 o 
   3   5  11       58.04       63.93      9.21 o 
   4   5  11       51.52       45.10     11.87 o 
   5   5  11       32.48       15.94     10.11 o 
   6   5  11       11.28      -17.19     16.73 o 
   7   5  11        0.20       15.66     29.05 o 
 -10   6  11       19.13       92.89     39.09 o 
  -9   6  11       27.41       43.86     17.11 o 
  -8   6  11       71.03       82.42     15.55 o 
  -7   6  11        0.99        9.27      8.29 o 
  -6   6  11       36.47       35.37      8.21 o 
  -5   6  11       51.25       56.81      7.44 o 
  -4   6  11      730.91      699.38     13.39 o 
  -3   6  11     1324.45     1240.17     14.58 o 
  -2   6  11        4.74        2.24      5.80 o 
  -1   6  11        0.18        6.71      6.49 o 
   0   6  11      456.08      467.84     14.17 o 
   1   6  11     1820.60     1808.89     21.76 o 
   2   6  11        0.00      -12.04      6.34 o 
   3   6  11        8.30       11.91     10.00 o 
   4   6  11       41.14       40.70      9.97 o 
   5   6  11      137.62      128.56     12.36 o 
   6   6  11       35.28       29.42     24.94 o 
 -10   7  11       34.57      242.82     43.72 o 
  -9   7  11        7.73       18.71     25.49 o 
  -8   7  11       47.83       33.94     14.13 o 
  -7   7  11      126.50      118.98     12.47 o 
  -6   7  11      497.57      498.50     13.16 o 
  -5   7  11      447.60      471.10     16.65 o 
  -4   7  11       78.25       75.08      5.86 o 
  -3   7  11       43.09       34.96      5.88 o 
  -2   7  11      271.10      267.82      9.50 o 
  -1   7  11       23.28       11.37      5.35 o 
   0   7  11      486.14      514.53     14.65 o 
   1   7  11      217.47      223.99     10.37 o 
   2   7  11       65.50       75.00      9.98 o 
   3   7  11       63.18       73.04      9.55 o 
   4   7  11        5.49        3.72     12.85 o 
   5   7  11        4.37       -2.79     14.23 o 
   6   7  11      120.03      106.38     26.56 o 
  -9   8  11       11.66      117.79     30.13 o 
  -8   8  11        0.24       32.67     20.89 o 
  -7   8  11       75.84       77.04     18.75 o 
  -6   8  11       27.07       29.67      7.56 o 
  -5   8  11      900.96      898.94     20.67 o 
  -4   8  11       24.30       34.10      5.66 o 
  -3   8  11       21.97       11.62      5.93 o 
  -2   8  11       10.07       10.72      5.88 o 
  -1   8  11      922.15      889.17     15.22 o 
   0   8  11       44.77       39.93      8.99 o 
   1   8  11      404.87      397.53     13.36 o 
   2   8  11     1035.70      966.25     18.93 o 
   3   8  11        2.05        7.37      9.91 o 
   4   8  11      150.42      130.72     14.96 o 
   5   8  11       28.45       38.14     13.76 o 
   6   8  11       25.75       60.68     25.11 o 
  -9   9  11       17.24       36.70     19.35 o 
  -8   9  11        2.59       46.69     25.38 o 
  -7   9  11      299.62      288.95     20.90 o 
  -6   9  11        4.75       23.62      9.91 o 
  -5   9  11      152.96      180.21     14.14 o 
  -4   9  11      126.94      116.94      6.78 o 
  -3   9  11       37.63       31.12      6.55 o 
  -2   9  11       60.64       59.31      6.77 o 
  -1   9  11       97.16       82.22      9.28 o 
   0   9  11        5.06        7.29      8.81 o 
   1   9  11      380.98      419.30     17.24 o 
   2   9  11      191.39      157.57     11.19 o 
   3   9  11      220.49      235.97     14.35 o 
   4   9  11        4.01       19.53     18.08 o 
   5   9  11       24.70       28.00     12.94 o 
   6   9  11       22.50       51.16     30.87 o 
  -9  10  11        1.92       36.09     21.77 o 
  -8  10  11       44.25       47.79     14.95 o 
  -7  10  11      173.24      172.22     13.47 o 
  -6  10  11      459.58      453.56     20.74 o 
  -5  10  11       86.46      111.29      9.38 o 
  -4  10  11       44.47       42.05      8.53 o 
  -3  10  11      132.03      137.52      7.88 o 
  -2  10  11       99.30       95.85      7.28 o 
  -1  10  11        1.47      -11.15      8.12 o 
   0  10  11      256.23      238.74     12.28 o 
   1  10  11       30.58       44.77      8.92 o 
   2  10  11       56.21       46.89      8.96 o 
   3  10  11      111.41      114.07      9.93 o 
   4  10  11        1.74       -2.95     10.38 o 
   5  10  11        0.07        3.35     14.60 o 
   6  10  11        0.00       18.21     26.15 o 
  -9  11  11        1.24       -5.42     18.83 o 
  -8  11  11       13.90       -1.94     18.99 o 
  -7  11  11        0.12       22.67     13.80 o 
  -6  11  11        4.47       17.91     10.79 o 
  -5  11  11      247.85      230.39     14.04 o 
  -4  11  11      456.95      415.25     13.32 o 
  -3  11  11       86.88       85.43      8.29 o 
  -2  11  11        3.87        7.68      8.89 o 
  -1  11  11       35.43       28.44     12.31 o 
   0  11  11     1366.48     1270.26     27.27 o 
   1  11  11      288.88      264.54     11.90 o 
   2  11  11      105.58      107.27     10.11 o 
   3  11  11       91.87       84.57      9.49 o 
   4  11  11       94.13       82.48     11.64 o 
   5  11  11        8.03        8.81     12.81 o 
  -8  12  11       13.74       10.37     16.81 o 
  -7  12  11       87.72       87.06     14.31 o 
  -6  12  11       30.56       45.56     11.17 o 
  -5  12  11       83.13       84.93     10.30 o 
  -4  12  11        9.74       10.92      9.34 o 
  -3  12  11      173.20      162.17      9.22 o 
  -2  12  11        6.78       -0.74      7.76 o 
  -1  12  11       50.15       45.61     11.30 o 
   0  12  11       45.38       69.31     10.08 o 
   1  12  11      267.48      259.99     14.07 o 
   2  12  11        0.33       38.95     12.81 o 
   3  12  11       17.66       23.29      9.19 o 
   4  12  11       10.19        6.62     10.26 o 
   5  12  11        2.52        4.53     14.28 o 
  -8  13  11        0.73       -2.22     17.78 o 
  -7  13  11       11.94       27.74     16.18 o 
  -6  13  11       13.50       13.57     12.34 o 
  -5  13  11        0.08       -3.58     11.66 o 
  -4  13  11      100.07      114.44     11.46 o 
  -3  13  11       33.88       14.16      4.97 o 
  -2  13  11       70.02       64.13      8.37 o 
  -1  13  11      370.90      355.29     15.02 o 
   0  13  11       67.52       75.42     10.07 o 
   1  13  11      436.95      457.30     25.05 o 
   2  13  11      105.58       94.15     14.97 o 
   3  13  11        0.10       -7.38     14.16 o 
   4  13  11        0.15       -9.85     11.38 o 
  -7  14  11       24.08       18.83     16.19 o 
  -6  14  11       25.73       19.73     14.64 o 
  -5  14  11       35.36       14.18     12.75 o 
  -4  14  11      333.41      336.99     15.22 o 
  -3  14  11       52.89       57.52     11.43 o 
  -2  14  11        0.30        3.38      8.18 o 
  -1  14  11       45.05       58.54     14.45 o 
   0  14  11      137.58      113.47     19.28 o 
   1  14  11       13.92       22.14     11.49 o 
   2  14  11      123.16       90.62     11.44 o 
   3  14  11        0.05       15.19     16.52 o 
   4  14  11       10.76       -9.17     19.72 o 
  -7  15  11       26.53       43.97     19.80 o 
  -6  15  11       26.26       19.12     13.10 o 
  -5  15  11       15.53       19.76     12.55 o 
  -4  15  11      268.73      272.03     14.70 o 
  -3  15  11       35.67       41.32     14.24 o 
  -2  15  11      366.62      410.97     21.27 o 
  -1  15  11        5.05        8.96     10.46 o 
   0  15  11       36.24       25.01     14.23 o 
   1  15  11        0.03       -2.21     14.39 o 
   2  15  11      127.78      124.88     16.34 o 
   3  15  11       12.01        9.23     18.00 o 
  -6  16  11       50.20       35.00     15.54 o 
  -5  16  11        0.73       -6.03     12.87 o 
  -4  16  11       31.54       23.76     14.76 o 
  -3  16  11       40.00       44.72     18.68 o 
  -2  16  11       34.67       37.42     17.07 o 
  -1  16  11        4.48      -22.37     11.18 o 
   0  16  11       21.02       13.58     15.43 o 
   1  16  11        1.27       13.16     18.72 o 
   2  16  11      124.43      107.89     19.47 o 
   3  16  11        6.61       17.14     20.41 o 
  -5  17  11        0.43      -13.36     15.73 o 
  -4  17  11        8.38       18.44     16.94 o 
  -3  17  11        1.86        4.90     18.45 o 
  -2  17  11      234.11      184.62     14.76 o 
  -1  17  11        0.09        2.07     12.25 o 
   0  17  11       38.08       40.57     16.16 o 
   1  17  11        9.74       30.09     19.24 o 
   2  17  11       20.88       30.58     19.35 o 
  -4  18  11       51.00       25.22     20.89 o 
  -3  18  11        9.37       23.49     28.67 o 
  -2  18  11       37.74       43.31     15.41 o 
  -1  18  11       12.43        4.41     14.28 o 
   0  18  11       38.49       58.97     23.69 o 
   1  18  11      104.65      125.90     27.86 o 
  -3  19  11        5.51       17.52     19.85 o 
  -2  19  11       56.15       10.82     23.21 o 
  -1  19  11       45.36       44.98     23.47 o 
 -10   0  12        0.96       35.61     30.18 o 
  -9   0  12        1.72      191.52     85.07 o 
  -8   0  12      466.15      456.45     29.29 o 
  -7   0  12      242.62      247.62     24.43 o 
  -6   0  12       67.37       54.76     13.19 o 
  -5   0  12       64.58       71.83     12.80 o 
  -4   0  12        3.30       -2.97      8.04 o 
  -3   0  12        4.53       -9.06      8.62 o 
  -2   0  12      389.46      361.94     16.71 o 
  -1   0  12      388.02      375.02     19.61 o 
   0   0  12        0.53        0.75     10.62 o 
   1   0  12     1291.91     1275.81     27.06 o 
   2   0  12        0.03       -0.99     12.89 o 
   3   0  12     2019.71     1918.59     37.74 o 
   4   0  12      620.34      666.50     28.77 o 
   5   0  12      108.95       91.54     28.81 o 
   6   0  12      286.86      324.09     36.59 o 
 -10   1  12      132.79      101.63     19.42 o 
  -9   1  12        8.68       23.02     19.54 o 
  -8   1  12       50.69       61.12     16.93 o 
  -7   1  12       10.06       18.71     14.01 o 
  -6   1  12       48.84       41.38      9.32 o 
  -5   1  12      224.50      231.92     10.68 o 
  -4   1  12      391.94      379.21     10.18 o 
  -3   1  12      300.67      285.06      9.83 o 
  -2   1  12        4.03        7.04      6.80 o 
  -1   1  12      562.70      537.23     14.27 o 
   0   1  12      192.69      208.07     10.53 o 
   1   1  12      211.29      225.88     11.08 o 
   2   1  12       38.94       59.62      9.05 o 
   3   1  12       98.33      107.43     10.37 o 
   4   1  12      187.73      161.01     11.27 o 
   5   1  12      112.06       55.50     14.24 o 
   6   1  12       17.81       -3.02     32.68 o 
 -10   2  12       72.45       37.10     15.88 o 
  -9   2  12        6.18       14.05     27.60 o 
  -8   2  12      246.42      263.03     19.62 o 
  -7   2  12      268.69      267.61     21.03 o 
  -6   2  12       63.58       56.35      9.31 o 
  -5   2  12       43.95       50.44      9.18 o 
  -4   2  12       61.33       47.06      5.36 o 
  -3   2  12        3.26        4.42      6.25 o 
  -2   2  12      641.65      658.57     13.69 o 
  -1   2  12     1380.55     1398.43     19.82 o 
   0   2  12      307.51      339.57     13.03 o 
   1   2  12      616.98      594.96     14.20 o 
   2   2  12      583.45      498.03     14.69 o 
   3   2  12      353.98      371.08     14.14 o 
   4   2  12      247.62      250.51     12.84 o 
   5   2  12       18.16        6.08     13.80 o 
   6   2  12       28.59      -12.79     24.19 o 
 -10   3  12       30.87       22.74     14.76 o 
  -9   3  12       11.92       18.75     13.11 o 
  -8   3  12      194.12      206.55     17.60 o 
  -7   3  12       15.77       13.01     10.95 o 
  -6   3  12      108.22       92.84     18.16 o 
  -5   3  12      116.90       95.84      8.58 o 
  -4   3  12      161.39      162.40      9.51 o 
  -3   3  12     1058.32     1041.37     14.94 o 
  -2   3  12     1599.44     1582.37     21.41 o 
  -1   3  12     1116.22     1074.90     17.09 o 
   0   3  12      215.21      192.35     10.44 o 
   1   3  12       33.22       42.00      8.57 o 
   2   3  12       22.96       15.76      7.95 o 
   3   3  12      324.48      314.31     14.20 o 
   4   3  12      376.94      352.56     15.17 o 
   5   3  12       23.90        7.12     15.08 o 
   6   3  12        6.66      -38.57     28.12 o 
 -10   4  12       27.53       24.71     39.92 o 
  -9   4  12       19.84       22.67     27.02 o 
  -8   4  12        5.17       13.22     16.85 o 
  -7   4  12        0.97        0.47     11.97 o 
  -6   4  12        0.02       19.91     13.18 o 
  -5   4  12        0.02       -2.38      8.50 o 
  -4   4  12     2270.71     2217.29     25.41 o 
  -3   4  12      360.90      351.39     11.71 o 
  -2   4  12      149.08      150.70     10.52 o 
  -1   4  12      826.93      800.08     15.61 o 
   0   4  12       25.61       31.27      7.28 o 
   1   4  12       80.97       67.56      9.22 o 
   2   4  12      190.29      176.92     10.28 o 
   3   4  12        0.00       -1.43      9.25 o 
   4   4  12      104.84      123.13     12.90 o 
   5   4  12      107.01       65.90     14.51 o 
   6   4  12      245.03      228.89     32.78 o 
  -9   5  12        8.37      127.24     81.98 o 
  -8   5  12      186.03      172.57     14.84 o 
  -7   5  12        7.82       -1.11     11.34 o 
  -6   5  12      150.91      152.94     15.86 o 
  -5   5  12      209.65      216.71     16.39 o 
  -4   5  12     1439.63     1450.22     20.72 o 
  -3   5  12       71.07       62.77      6.84 o 
  -2   5  12       31.36       26.64      7.39 o 
  -1   5  12      416.32      402.93     13.25 o 
   0   5  12     2233.84     2173.34     21.16 o 
   1   5  12      488.73      416.12     12.55 o 
   2   5  12      120.30      125.87      9.48 o 
   3   5  12      179.70      188.08     11.49 o 
   4   5  12        1.26        2.42     11.94 o 
   5   5  12        3.24       -4.85     12.35 o 
   6   5  12       27.86       26.03     22.58 o 
 -10   6  12       44.77       78.12     29.51 o 
  -9   6  12       12.06      112.68     35.07 o 
  -8   6  12        1.80       -2.46     10.91 o 
  -7   6  12       23.61       37.96     13.76 o 
  -6   6  12      313.61      333.90     16.11 o 
  -5   6  12      331.29      320.84     12.39 o 
  -4   6  12        0.26       -1.55      6.51 o 
  -3   6  12      182.36      168.56      8.09 o 
  -2   6  12      395.99      328.14     11.56 o 
  -1   6  12      107.37      124.66      7.96 o 
   0   6  12      249.16      263.08     10.57 o 
   1   6  12      522.82      486.51     14.65 o 
   2   6  12      105.79      112.73      8.64 o 
   3   6  12       21.13       38.19      9.78 o 
   4   6  12        7.83       30.03     18.42 o 
   5   6  12        3.83       -6.98     12.68 o 
   6   6  12       37.35       -7.81     29.73 o 
  -9   7  12        3.46       78.28     41.16 o 
  -8   7  12       16.77       66.41     26.62 o 
  -7   7  12      355.72      395.88     22.39 o 
  -6   7  12       14.80       11.04     12.42 o 
  -5   7  12        4.80       16.00      7.53 o 
  -4   7  12      633.39      614.06     12.20 o 
  -3   7  12       27.00        6.08      6.39 o 
  -2   7  12      106.15      114.66      8.51 o 
  -1   7  12      848.63      804.08     12.98 o 
   0   7  12        0.20        1.96      9.68 o 
   1   7  12      279.00      269.27     13.04 o 
   2   7  12       64.11       63.17     10.30 o 
   3   7  12       22.18       24.13     14.96 o 
   4   7  12        3.12       18.72     10.35 o 
   5   7  12       81.26       73.38     14.87 o 
   6   7  12       45.43       71.98     32.88 o 
  -9   8  12       67.89      180.66     36.20 o 
  -8   8  12        3.10        1.79     21.81 o 
  -7   8  12      118.62      137.24     13.54 o 
  -6   8  12      294.97      267.02     15.28 o 
  -5   8  12       72.05       73.60      7.82 o 
  -4   8  12      169.73      189.15      8.99 o 
  -3   8  12       25.69       21.56      6.71 o 
  -2   8  12       42.72       40.96      7.67 o 
  -1   8  12       14.00        9.23      8.21 o 
   0   8  12       17.16       13.99     10.04 o 
   1   8  12      122.88      140.25     12.69 o 
   2   8  12       12.61       23.65      9.67 o 
   3   8  12      312.91      325.11     18.33 o 
   4   8  12       32.93       46.36     17.93 o 
   5   8  12        3.81       19.50     13.66 o 
  -9   9  12      177.79      211.10     23.23 o 
  -8   9  12       85.05      118.40     34.49 o 
  -7   9  12       62.54       81.51     15.77 o 
  -6   9  12      150.72      177.06     12.18 o 
  -5   9  12       38.02       50.46     11.37 o 
  -4   9  12       10.29        5.69      6.25 o 
  -3   9  12        5.66        5.89      6.88 o 
  -2   9  12      201.69      196.56      9.84 o 
  -1   9  12        9.13        8.96      8.99 o 
   0   9  12       11.28       15.64     12.08 o 
   1   9  12      139.91      137.34     12.76 o 
   2   9  12        5.69       22.44      9.76 o 
   3   9  12        0.65       -7.50     10.77 o 
   4   9  12       12.40       18.91     22.89 o 
   5   9  12       10.48       23.58     30.35 o 
  -9  10  12       16.37      195.59    102.77 o 
  -8  10  12        7.67        9.53     19.42 o 
  -7  10  12        0.04       21.63     13.63 o 
  -6  10  12       70.97      100.69     12.45 o 
  -5  10  12        1.34       13.74      7.92 o 
  -4  10  12      277.17      263.62      9.41 o 
  -3  10  12       27.76       20.13      7.18 o 
  -2  10  12        3.28       15.09      8.32 o 
  -1  10  12        1.64       12.87      8.14 o 
   0  10  12      348.71      348.89     14.56 o 
   1  10  12       78.54       70.57     12.03 o 
   2  10  12       13.00       31.67     18.94 o 
   3  10  12       18.01       38.31     11.33 o 
   4  10  12       51.35       32.56     12.95 o 
   5  10  12        9.25        6.49     24.36 o 
  -8  11  12       18.62      -11.37     15.47 o 
  -7  11  12       11.74       25.57     15.09 o 
  -6  11  12       25.16       18.53     11.66 o 
  -5  11  12        0.99        4.39     11.76 o 
  -4  11  12       67.06       74.02     10.17 o 
  -3  11  12      367.67      288.87     12.11 o 
  -2  11  12        0.55       -2.70      8.29 o 
  -1  11  12      198.09      184.12     13.27 o 
   0  11  12       89.09       65.81     11.55 o 
   1  11  12       51.91       51.75     12.80 o 
   2  11  12      179.57      149.62     13.71 o 
   3  11  12        0.55       -0.70     11.23 o 
   4  11  12        7.69        2.05     13.09 o 
   5  11  12        5.04       21.98     30.94 o 
  -8  12  12       34.90        6.39     18.57 o 
  -7  12  12       10.03       29.11     14.69 o 
  -6  12  12        9.80       25.78     12.28 o 
  -5  12  12        9.09        6.74     10.68 o 
  -4  12  12        0.02       14.45     10.42 o 
  -3  12  12       83.09       78.40      7.43 o 
  -2  12  12       97.87       85.63      9.31 o 
  -1  12  12      135.57      146.76     11.17 o 
   0  12  12        0.79       -6.18     10.29 o 
   1  12  12       59.95       61.97     12.29 o 
   2  12  12       40.16       21.17     11.01 o 
   3  12  12       10.03        7.93     11.61 o 
   4  12  12        0.09        1.72     12.75 o 
  -7  13  12        0.18      -12.26     19.45 o 
  -6  13  12        4.77       18.02     15.09 o 
  -5  13  12       20.06       18.42     12.09 o 
  -4  13  12      103.15      125.57     11.77 o 
  -3  13  12        1.63        6.46      6.79 o 
  -2  13  12      255.52      224.40     11.66 o 
  -1  13  12       10.38       49.21     11.57 o 
   0  13  12       62.30       54.99     14.54 o 
   1  13  12       23.56       15.45     15.58 o 
   2  13  12        0.85        4.93     11.16 o 
   3  13  12       60.04      102.75     15.38 o 
   4  13  12        7.97       41.77     20.58 o 
  -7  14  12        6.83      -25.74     16.52 o 
  -6  14  12        2.38       -5.25     12.97 o 
  -5  14  12        0.53        1.69     11.96 o 
  -4  14  12       95.17       78.15     12.57 o 
  -3  14  12       19.16       18.41     14.73 o 
  -2  14  12        4.28       15.27     11.72 o 
  -1  14  12       31.09       22.98     17.87 o 
   0  14  12        1.06        1.78     13.54 o 
   1  14  12      258.59      210.77     15.89 o 
   2  14  12       11.01       22.57     11.89 o 
   3  14  12       17.49       12.51     20.06 o 
  -6  15  12       21.03       -2.46     15.56 o 
  -5  15  12       24.88       24.60     15.22 o 
  -4  15  12       33.87       15.69     12.60 o 
  -3  15  12      124.66      111.13     21.02 o 
  -2  15  12        9.49        7.31     14.46 o 
  -1  15  12        6.35       -6.86     11.20 o 
   0  15  12       14.09       -2.11     16.98 o 
   1  15  12       92.92       98.76     18.48 o 
   2  15  12       39.34       29.69     17.54 o 
   3  15  12        3.70      -21.60     19.97 o 
  -6  16  12       33.23        6.06     17.09 o 
  -5  16  12       18.45        9.32     16.11 o 
  -4  16  12        0.54       -8.47     14.57 o 
  -3  16  12       19.03       -9.28     23.49 o 
  -2  16  12       12.20       -8.86     15.17 o 
  -1  16  12       93.10      127.60     34.51 o 
   0  16  12        0.09       -1.78     14.14 o 
   1  16  12        0.03        2.38     18.52 o 
   2  16  12       11.45        5.53     22.15 o 
  -5  17  12        4.18        3.23     21.19 o 
  -4  17  12        5.93       32.48     20.24 o 
  -3  17  12       51.24       36.37     22.41 o 
  -2  17  12       51.55       48.73     22.41 o 
  -1  17  12       21.69       37.49     19.42 o 
   0  17  12        0.38       -3.01     20.54 o 
   1  17  12       20.96       49.59     26.24 o 
  -3  18  12      171.36      103.01     43.36 o 
  -2  18  12        0.07       12.54     24.27 o 
  -1  18  12       25.59       52.95     20.53 o 
 -10   1  13        6.68       27.45     39.34 o 
  -9   1  13        6.33       -3.07     25.61 o 
  -8   1  13       71.45       90.48     20.86 o 
  -7   1  13        0.19       14.16     10.21 o 
  -6   1  13        0.37        0.99     12.77 o 
  -5   1  13      191.29      180.72      7.79 o 
  -4   1  13      124.81      120.39      8.36 o 
  -3   1  13      791.83      767.12     14.50 o 
  -2   1  13      979.33      997.16     21.07 o 
  -1   1  13      188.04      209.29     11.08 o 
   0   1  13      710.33      685.82     15.53 o 
   1   1  13     1313.86     1345.86     22.25 o 
   2   1  13      200.63      196.22     12.79 o 
   3   1  13        1.74       12.30     10.83 o 
   4   1  13       20.57       15.42     10.85 o 
   5   1  13        1.42        3.59      9.86 o 
   6   1  13       15.09      -30.84     44.05 o 
 -10   2  13        3.43       -7.51     19.94 o 
  -9   2  13        0.78       -4.54     14.32 o 
  -8   2  13      107.87      119.33     13.46 o 
  -7   2  13        2.85       25.88     12.13 o 
  -6   2  13        5.17       -7.68     10.10 o 
  -5   2  13      185.73      189.81     10.24 o 
  -4   2  13      534.82      494.40     14.26 o 
  -3   2  13       25.69       37.15      7.37 o 
  -2   2  13      400.86      414.28     12.90 o 
  -1   2  13     1026.13      987.27     17.99 o 
   0   2  13      732.74      687.44     16.02 o 
   1   2  13       45.48       28.51      9.50 o 
   2   2  13       60.40       74.07     10.71 o 
   3   2  13      880.54      806.15     19.39 o 
   4   2  13       74.77       50.60     11.46 o 
   5   2  13       10.15        2.78     12.15 o 
   6   2  13       44.49       40.21     28.93 o 
 -10   3  13        5.14       24.84     28.39 o 
  -9   3  13       36.82       29.89     17.88 o 
  -8   3  13       41.92       50.77     14.38 o 
  -7   3  13      104.80      102.52     12.29 o 
  -6   3  13      146.70      140.17     13.56 o 
  -5   3  13       26.77       21.54     10.33 o 
  -4   3  13     2035.72     2023.51     20.03 o 
  -3   3  13       98.18      108.61      8.31 o 
  -2   3  13     1369.29     1366.41     19.66 o 
  -1   3  13     1169.56     1129.91     18.48 o 
   0   3  13      342.25      318.94     12.87 o 
   1   3  13       35.75       33.75      9.09 o 
   2   3  13       24.80       14.53     10.46 o 
   3   3  13      353.63      411.48     15.82 o 
   4   3  13        0.02       -4.14     12.50 o 
   5   3  13       93.92       50.26     17.01 o 
   6   3  13       11.94        5.62     32.21 o 
  -9   4  13       50.57       61.01     18.51 o 
  -8   4  13        1.31       -0.51     33.45 o 
  -7   4  13        1.83        5.21     11.59 o 
  -6   4  13      380.51      384.24     21.22 o 
  -5   4  13       99.56      119.07     14.69 o 
  -4   4  13      469.95      468.90     13.13 o 
  -3   4  13     1295.39     1344.66     18.77 o 
  -2   4  13       29.42       45.54      8.66 o 
  -1   4  13      386.39      378.49     12.59 o 
   0   4  13      680.78      628.59     14.24 o 
   1   4  13       18.68       16.22      9.23 o 
   2   4  13       37.59       53.59      9.04 o 
   3   4  13        1.90       12.57     11.20 o 
   4   4  13       51.71       42.64     13.69 o 
   5   4  13      117.79       68.52     19.14 o 
  -9   5  13        3.00        5.80     27.87 o 
  -8   5  13        3.76       18.16     18.45 o 
  -7   5  13        0.56       27.38     10.78 o 
  -6   5  13      310.42      340.06     25.66 o 
  -5   5  13      686.95      652.27     24.23 o 
  -4   5  13        1.72        5.75      8.11 o 
  -3   5  13      114.71      137.47      8.61 o 
  -2   5  13      509.19      518.70     15.28 o 
  -1   5  13      389.51      370.68     12.54 o 
   0   5  13       65.27       64.08      8.49 o 
   1   5  13        1.17        2.17      9.09 o 
   2   5  13        0.17        8.70      9.09 o 
   3   5  13       70.58       75.32     10.62 o 
   4   5  13       51.48       46.75     16.62 o 
   5   5  13       45.76       72.04     17.69 o 
  -9   6  13       89.18       75.20     15.71 o 
  -8   6  13       13.89       21.62     17.56 o 
  -7   6  13      429.38      471.85     20.40 o 
  -6   6  13        0.04       33.15     12.87 o 
  -5   6  13       21.62       36.51      9.48 o 
  -4   6  13       18.06       30.08      7.88 o 
  -3   6  13        3.63        9.74      7.04 o 
  -2   6  13        0.90        5.23      8.51 o 
  -1   6  13        0.35        2.37      7.56 o 
   0   6  13       12.88       19.47      6.75 o 
   1   6  13        1.26       12.40      9.83 o 
   2   6  13      230.97      234.27     13.97 o 
   3   6  13        6.28       18.22     11.18 o 
   4   6  13       36.65       18.96     13.38 o 
   5   6  13       21.23       39.98     20.70 o 
  -9   7  13       53.95      103.10     42.10 o 
  -8   7  13      127.25      116.25     20.58 o 
  -7   7  13      114.05      126.92     14.97 o 
  -6   7  13      247.56      227.14     14.97 o 
  -5   7  13      190.62      197.75     11.88 o 
  -4   7  13      265.26      244.09     10.99 o 
  -3   7  13        3.61       18.96      8.51 o 
  -2   7  13      145.03      130.68      9.50 o 
  -1   7  13        0.59       -3.90      8.69 o 
   0   7  13        8.12        7.55      8.91 o 
   1   7  13        0.43        5.33     10.15 o 
   2   7  13       63.81       81.60     11.06 o 
   3   7  13       15.01       32.01     17.05 o 
   4   7  13       48.94       45.96     15.89 o 
   5   7  13        0.63       26.62     29.35 o 
  -9   8  13      198.55      259.01     24.24 o 
  -8   8  13        3.05        9.60     18.50 o 
  -7   8  13      115.22       83.50     13.81 o 
  -6   8  13      342.82      330.45     12.18 o 
  -5   8  13      515.46      520.51     16.83 o 
  -4   8  13      504.02      446.37     12.73 o 
  -3   8  13      132.79      129.57      8.37 o 
  -2   8  13       56.30       42.71      8.66 o 
  -1   8  13       98.71       87.11     10.88 o 
   0   8  13      119.83      103.14     12.01 o 
   1   8  13      180.04      152.45     12.25 o 
   2   8  13      185.79      189.13     11.72 o 
   3   8  13        9.34       16.01     13.65 o 
   4   8  13       53.54       59.08     32.43 o 
   5   8  13        3.11       39.81     21.31 o 
  -8   9  13       93.94      117.25     31.50 o 
  -7   9  13       49.11       79.29     17.50 o 
  -6   9  13        1.45       19.60     14.09 o 
  -5   9  13       32.60       40.48      9.19 o 
  -4   9  13       24.33       30.24      7.69 o 
  -3   9  13       86.74       99.51     10.61 o 
  -2   9  13      279.08      250.47     12.82 o 
  -1   9  13      348.68      300.36     16.36 o 
   0   9  13      165.17      142.19     11.55 o 
   1   9  13       21.88       29.67      9.47 o 
   2   9  13       47.47       73.79     11.14 o 
   3   9  13       10.38       -7.75     12.34 o 
   4   9  13       66.85       73.23     20.35 o 
  -8  10  13        2.99       71.97     84.51 o 
  -7  10  13       31.21       42.30     16.84 o 
  -6  10  13       73.87       83.72     13.58 o 
  -5  10  13        1.76       23.86     12.61 o 
  -4  10  13       56.16       61.46      7.37 o 
  -3  10  13        3.13        7.10      7.33 o 
  -2  10  13      251.19      239.39     14.67 o 
  -1  10  13        0.12       16.36     10.36 o 
   0  10  13       15.15       35.52     10.27 o 
   1  10  13       54.72       69.77     12.29 o 
   2  10  13      121.81      154.12     13.76 o 
   3  10  13      116.64      156.97     15.31 o 
   4  10  13        9.82       25.27     20.32 o 
  -8  11  13      116.88      138.77     22.28 o 
  -7  11  13       51.75       48.99     17.36 o 
  -6  11  13       18.78       27.60     13.88 o 
  -5  11  13        0.00       22.51     12.86 o 
  -4  11  13        0.02       -6.51      6.24 o 
  -3  11  13       58.58       66.69      8.12 o 
  -2  11  13       55.11       66.86      9.89 o 
  -1  11  13        1.59        4.37     10.01 o 
   0  11  13      153.68      162.57     20.78 o 
   1  11  13        0.02       66.16     17.31 o 
   2  11  13       19.65       38.69     12.57 o 
   3  11  13        6.16       -9.24     13.29 o 
   4  11  13       29.19       35.63     17.11 o 
  -7  12  13      105.57      105.31     19.12 o 
  -6  12  13       11.46        6.03     15.54 o 
  -5  12  13        4.40        5.79     11.83 o 
  -4  12  13       54.41       60.29     11.90 o 
  -3  12  13       14.46       34.53      9.54 o 
  -2  12  13       30.21       23.34     12.29 o 
  -1  12  13      113.13       89.83     14.74 o 
   0  12  13        0.00        5.01     16.14 o 
   1  12  13        0.10       15.51     13.95 o 
   2  12  13        0.29       10.23     12.51 o 
   3  12  13       31.02       21.26     13.56 o 
  -7  13  13        2.73       24.19     23.91 o 
  -6  13  13        5.63       27.04     15.44 o 
  -5  13  13       10.20       16.20     13.21 o 
  -4  13  13       14.82       23.94     13.03 o 
  -3  13  13       23.86       29.22     10.87 o 
  -2  13  13       28.04       37.73     10.98 o 
  -1  13  13        3.00       17.60     15.06 o 
   0  13  13        1.42       -3.35     13.79 o 
   1  13  13        0.30       -5.66     14.69 o 
   2  13  13        0.04       -0.50     13.10 o 
   3  13  13       16.04       45.32     15.75 o 
  -6  14  13       16.62       16.34     17.08 o 
  -5  14  13        1.21       11.46     13.03 o 
  -4  14  13       26.87       10.70     13.98 o 
  -3  14  13        0.00      -13.66     14.01 o 
  -2  14  13       13.40       27.92     11.57 o 
  -1  14  13       68.50       54.12     13.05 o 
   0  14  13        0.56        9.30     13.42 o 
   1  14  13        0.00        5.41     14.88 o 
   2  14  13        3.16       28.31     14.63 o 
  -6  15  13       15.35       -9.47     19.00 o 
  -5  15  13       17.07        4.82     15.23 o 
  -4  15  13       11.08       -4.26     15.03 o 
  -3  15  13        4.91        9.54     17.51 o 
  -2  15  13       84.28       92.45     14.31 o 
  -1  15  13       32.77       15.65     15.40 o 
   0  15  13        0.34        7.43     19.09 o 
   1  15  13       19.39       31.73     21.95 o 
   2  15  13        2.77       17.53     21.91 o 
  -5  16  13        0.99      -22.70     18.16 o 
  -4  16  13        9.03        6.19     19.49 o 
  -3  16  13       10.32       -6.70     19.48 o 
  -2  16  13        9.28       16.78     15.63 o 
  -1  16  13       45.79      -13.54     17.50 o 
   0  16  13        8.81        4.25     31.21 o 
   1  16  13       45.14       71.68     34.04 o 
  -3  17  13       14.96      -13.99     21.22 o 
  -2  17  13       70.76      118.41     32.62 o 
  -1  17  13       10.79      -11.72     16.28 o 
  -9   0  14       22.97       59.70     54.88 o 
  -8   0  14       57.50       52.53     45.21 o 
  -7   0  14        0.95        3.05     21.83 o 
  -6   0  14      405.17      405.87     21.62 o 
  -5   0  14      955.04     1008.03     28.64 o 
  -4   0  14      405.17      414.62     18.29 o 
  -3   0  14      225.44      227.54     15.71 o 
  -2   0  14     6615.53     6646.41     78.23 o 
  -1   0  14      395.76      434.56     28.70 o 
   0   0  14      396.21      426.80     20.82 o 
   1   0  14       23.25       54.98     15.08 o 
   2   0  14       16.78       16.41     17.89 o 
   3   0  14       21.53       -0.43     15.95 o 
   4   0  14       49.83       34.87     19.06 o 
   5   0  14       57.59       14.82     39.08 o 
  -9   1  14        3.12       12.57     14.56 o 
  -8   1  14        2.12        4.42     25.41 o 
  -7   1  14        0.02       -0.89     12.59 o 
  -6   1  14      192.63      204.16     14.01 o 
  -5   1  14      201.70      193.29     11.06 o 
  -4   1  14      419.80      404.77     14.18 o 
  -3   1  14        9.55       39.89      8.66 o 
  -2   1  14     2819.13     2803.78     29.43 o 
  -1   1  14        1.21       23.00     12.12 o 
   0   1  14     2743.73     2676.48     28.86 o 
   1   1  14        8.73       24.01     10.71 o 
   2   1  14       26.01       19.73     10.62 o 
   3   1  14       33.54       35.02     12.58 o 
   4   1  14       16.22        1.48     12.79 o 
   5   1  14       31.82       39.70     27.92 o 
  -9   2  14        3.01       22.05     25.34 o 
  -8   2  14        0.02       12.61     13.68 o 
  -7   2  14       64.59       58.57     12.28 o 
  -6   2  14      143.57      158.02     12.02 o 
  -5   2  14      124.58      136.09     13.78 o 
  -4   2  14      443.44      382.39     12.00 o 
  -3   2  14      975.51      913.79     19.19 o 
  -2   2  14     3270.90     3241.77     30.90 o 
  -1   2  14        5.10       25.19      8.91 o 
   0   2  14       16.24       29.26     10.16 o 
   1   2  14      224.96      227.00     13.32 o 
   2   2  14        0.01       -8.40     10.72 o 
   3   2  14       67.52       52.39     12.38 o 
   4   2  14       32.60       14.88     13.87 o 
   5   2  14       41.22       70.37     34.32 o 
  -9   3  14        0.80       12.00     27.25 o 
  -8   3  14       26.51       51.18     16.40 o 
  -7   3  14       24.11       41.52     12.70 o 
  -6   3  14       67.18       73.51     16.16 o 
  -5   3  14        0.80       23.89     12.90 o 
  -4   3  14      656.03      595.04     14.44 o 
  -3   3  14       18.17       26.90     10.43 o 
  -2   3  14        6.51       26.88      9.16 o 
  -1   3  14       17.64       25.02      9.15 o 
   0   3  14      560.91      553.69     15.11 o 
   1   3  14       23.63       21.33     11.05 o 
   2   3  14        2.37       20.46     10.93 o 
   3   3  14      100.99      106.14     13.88 o 
   4   3  14       51.28       46.43     15.51 o 
   5   3  14        8.87      -22.53     27.21 o 
  -9   4  14        8.52        9.52     22.23 o 
  -8   4  14        0.12       32.17     33.56 o 
  -7   4  14       84.36      125.17     27.74 o 
  -6   4  14      452.94      393.27     18.00 o 
  -5   4  14      226.64      216.02     17.43 o 
  -4   4  14        2.39       14.68      8.00 o 
  -3   4  14      386.12      365.61     13.28 o 
  -2   4  14      216.71      222.01     11.39 o 
  -1   4  14      208.20      206.58     11.03 o 
   0   4  14       19.48       18.18      8.91 o 
   1   4  14      124.99      108.99     10.30 o 
   2   4  14      504.06      486.87     16.25 o 
   3   4  14       58.52       57.00     13.43 o 
   4   4  14        3.23        1.16     14.55 o 
   5   4  14       58.57       24.38     27.13 o 
  -9   5  14       13.25      297.11     64.49 o 
  -8   5  14       87.77       61.93     14.65 o 
  -7   5  14       19.77       35.60     25.16 o 
  -6   5  14       95.66      114.57     20.38 o 
  -5   5  14       25.49       46.99     13.61 o 
  -4   5  14      598.00      582.75     16.92 o 
  -3   5  14      415.94      414.99     14.19 o 
  -2   5  14       33.43       44.20      9.19 o 
  -1   5  14        0.46        0.60      8.30 o 
   0   5  14      304.47      331.41     16.43 o 
   1   5  14       17.52       28.24      9.21 o 
   2   5  14      307.67      299.52     15.67 o 
   3   5  14        0.04       10.11     14.99 o 
   4   5  14        5.27      -17.64     14.94 o 
   5   5  14       24.19       33.11     24.23 o 
  -9   6  14        6.61       63.21     54.18 o 
  -8   6  14        2.88       11.79     28.34 o 
  -7   6  14      167.21      183.88     22.03 o 
  -6   6  14       93.36      106.37     19.17 o 
  -5   6  14      450.40      431.27     18.00 o 
  -4   6  14        0.03        0.44      7.64 o 
  -3   6  14       11.15        9.59     11.73 o 
  -2   6  14        4.53        4.14      9.34 o 
  -1   6  14        0.03        9.22      8.19 o 
   0   6  14      244.31      216.17     10.49 o 
   1   6  14       69.10       90.90     11.96 o 
   2   6  14      195.98      199.67     15.62 o 
   3   6  14       10.86       24.27     14.11 o 
   4   6  14        6.91        5.43     23.75 o 
  -8   7  14      135.83       99.99     26.35 o 
  -7   7  14       55.07       68.86     18.97 o 
  -6   7  14        5.76       41.04     17.26 o 
  -5   7  14      242.38      243.27     12.35 o 
  -4   7  14      139.47      130.12      9.82 o 
  -3   7  14      374.17      341.38     13.15 o 
  -2   7  14        9.22       -5.32     10.08 o 
  -1   7  14      235.26      232.68     11.93 o 
   0   7  14       40.06       53.54     10.53 o 
   1   7  14        2.25       26.56     13.24 o 
   2   7  14       14.78       50.94     17.52 o 
   3   7  14        1.72       50.54     21.19 o 
   4   7  14        1.97       43.94     40.17 o 
  -8   8  14        0.31        5.68     14.92 o 
  -7   8  14        7.01       28.79     18.52 o 
  -6   8  14       45.19       83.90     16.86 o 
  -5   8  14       18.93       29.14     11.25 o 
  -4   8  14      233.59      238.40     16.95 o 
  -3   8  14       48.27       45.48      9.03 o 
  -2   8  14      189.89      189.42     10.74 o 
  -1   8  14       41.35       48.50     11.28 o 
   0   8  14      278.25      251.49     13.33 o 
   1   8  14        4.68       21.05     11.57 o 
   2   8  14        0.02       20.51     11.76 o 
   3   8  14       38.32       46.79     18.09 o 
   4   8  14        1.82       45.28     29.20 o 
  -8   9  14       13.39       32.27     41.13 o 
  -7   9  14        2.59       72.61     22.72 o 
  -6   9  14      117.63      107.81     16.56 o 
  -5   9  14       22.22       17.57     11.67 o 
  -4   9  14       70.39       57.01      9.10 o 
  -3   9  14       77.56       84.09     10.00 o 
  -2   9  14       63.77       66.91     11.19 o 
  -1   9  14      113.32      129.79     11.70 o 
   0   9  14       40.03       31.62     12.04 o 
   1   9  14        2.34       10.02     14.33 o 
   2   9  14        0.07       15.97     14.62 o 
   3   9  14        0.24      -11.45     16.36 o 
   4   9  14        2.24       16.01     19.21 o 
  -8  10  14       18.07       54.11     25.11 o 
  -7  10  14        8.30       62.60     17.41 o 
  -6  10  14      146.77      159.01     17.27 o 
  -5  10  14        0.20        4.46      8.34 o 
  -4  10  14        2.61       21.56      8.49 o 
  -3  10  14       17.29        7.98     10.83 o 
  -2  10  14       34.30       86.00     23.02 o 
  -1  10  14        0.55       15.31     10.72 o 
   0  10  14      110.90      129.34     13.74 o 
   1  10  14        2.13       14.74     17.52 o 
   2  10  14        7.45       16.21     14.15 o 
   3  10  14       10.13        5.91     18.34 o 
  -7  11  14       59.24      123.65     19.68 o 
  -6  11  14        6.34       33.05     14.74 o 
  -5  11  14       13.60       10.47     11.88 o 
  -4  11  14       22.84       34.24      9.38 o 
  -3  11  14       18.89       76.94     33.39 o 
  -2  11  14        1.59        9.19     12.26 o 
  -1  11  14       13.09       49.38     19.08 o 
   0  11  14       38.99       61.05     17.97 o 
   1  11  14        1.57        8.21     14.05 o 
   2  11  14       11.59       37.72     15.45 o 
   3  11  14       35.37       49.80     16.82 o 
  -7  12  14        7.69       27.64     20.41 o 
  -6  12  14       83.49       85.23     19.43 o 
  -5  12  14       61.76       63.72     13.39 o 
  -4  12  14       59.31       68.39     11.74 o 
  -3  12  14        5.74       10.04     10.10 o 
  -2  12  14        0.51        0.13     11.52 o 
  -1  12  14        2.46       -9.86     12.02 o 
   0  12  14       12.89       32.58     16.95 o 
   1  12  14       24.56       29.31     15.41 o 
   2  12  14       44.99       29.77     22.84 o 
  -6  13  14        5.20       12.58     18.90 o 
  -5  13  14        4.76      -11.61     14.62 o 
  -4  13  14        0.88      -23.04     12.63 o 
  -3  13  14        1.70       17.61     10.42 o 
  -2  13  14        1.29       18.36     11.40 o 
  -1  13  14        0.15        2.63     22.60 o 
   0  13  14        8.51       14.49     16.59 o 
   1  13  14        0.29       12.65     21.83 o 
   2  13  14        1.39       -6.02     16.09 o 
  -5  14  14       10.12        9.37     15.82 o 
  -4  14  14        6.75       -0.14     13.69 o 
  -3  14  14        9.19       25.01     12.79 o 
  -2  14  14       13.53       25.65     12.72 o 
  -1  14  14        4.30       32.02     15.97 o 
   0  14  14        6.68       28.19     17.39 o 
   1  14  14        0.03       21.00     20.83 o 
  -4  15  14        5.96       -8.53     22.81 o 
  -3  15  14       17.80       -3.86     16.65 o 
  -2  15  14        8.18       16.21     13.98 o 
  -1  15  14       97.03       90.45     16.11 o 
   0  15  14       15.24        5.34     24.32 o 
  -3  16  14        3.83      -12.78     18.48 o 
  -2  16  14       29.41       31.65     19.37 o 
  -9   1  15        1.43       42.81     19.41 o 
  -8   1  15       69.66       63.60     21.60 o 
  -7   1  15        1.06       -0.07     25.49 o 
  -6   1  15        0.01        6.12     16.76 o 
  -5   1  15      110.66      157.31     11.20 o 
  -4   1  15      510.15      501.12     16.39 o 
  -3   1  15      435.48      455.59     15.82 o 
  -2   1  15      156.78      151.84     12.84 o 
  -1   1  15      424.34      397.40     14.85 o 
   0   1  15        6.11       19.86     11.32 o 
   1   1  15        8.58       16.35     12.20 o 
   2   1  15        0.02      -10.90     12.05 o 
   3   1  15        0.28        7.72     14.32 o 
   4   1  15        0.98       -0.58     21.92 o 
  -9   2  15       39.63       48.50     26.14 o 
  -8   2  15        3.04       15.35     18.52 o 
  -7   2  15       25.59       50.85     13.49 o 
  -6   2  15       74.03       78.23     13.20 o 
  -5   2  15       11.19       23.84     10.28 o 
  -4   2  15       82.13       99.53      9.48 o 
  -3   2  15       11.78       27.89      9.57 o 
  -2   2  15      605.27      594.94     16.91 o 
  -1   2  15      103.60      105.55     11.58 o 
   0   2  15      142.84      178.97     13.28 o 
   1   2  15      433.93      446.93     17.26 o 
   2   2  15       11.42        6.50     12.65 o 
   3   2  15        0.56        7.60     20.83 o 
   4   2  15       42.24       39.99     16.28 o 
  -9   3  15        0.93        6.39     17.22 o 
  -8   3  15      216.34      237.16     30.58 o 
  -7   3  15       75.16       74.07     28.02 o 
  -6   3  15      112.36      115.95     15.08 o 
  -5   3  15      109.43      106.61     12.06 o 
  -4   3  15        3.03        9.52      8.68 o 
  -3   3  15      490.54      474.25     19.36 o 
  -2   3  15       16.59       23.30     12.06 o 
  -1   3  15      685.90      710.47     17.97 o 
   0   3  15      105.88      103.25     11.58 o 
   1   3  15      237.02      232.67     13.68 o 
   2   3  15       15.95       16.07     12.42 o 
   3   3  15       10.36        0.09     17.74 o 
   4   3  15        0.06       31.07     22.54 o 
  -8   4  15       65.30       62.02     28.37 o 
  -7   4  15      111.55      154.97     23.86 o 
  -6   4  15        0.56       16.44     18.04 o 
  -5   4  15        9.14        4.56     10.18 o 
  -4   4  15        6.37       10.38      8.25 o 
  -3   4  15       25.78       30.85      9.30 o 
  -2   4  15       60.59       91.61     11.02 o 
  -1   4  15      583.98      615.22     16.23 o 
   0   4  15      144.80      153.92     11.53 o 
   1   4  15      372.79      372.35     15.47 o 
   2   4  15      386.79      409.34     18.47 o 
   3   4  15        0.06       19.09     17.47 o 
   4   4  15        0.05       -3.62     24.07 o 
  -8   5  15      129.20      111.43     38.58 o 
  -7   5  15        2.02       16.87     14.32 o 
  -6   5  15      290.18      245.79     20.04 o 
  -5   5  15       12.80        7.97     10.28 o 
  -4   5  15       69.49       74.06      8.79 o 
  -3   5  15      752.95      817.55     25.18 o 
  -2   5  15       10.70        7.33     10.31 o 
  -1   5  15      125.82      125.73     12.27 o 
   0   5  15      256.38      293.44     12.94 o 
   1   5  15       11.19       20.11     10.35 o 
   2   5  15        0.00        1.23     14.59 o 
   3   5  15        9.31       19.67     16.24 o 
   4   5  15       75.18       41.97     32.20 o 
  -8   6  15       19.59       23.63     49.59 o 
  -7   6  15       38.09       26.82     13.38 o 
  -6   6  15      182.86      178.01     14.51 o 
  -5   6  15       60.63       80.00     10.81 o 
  -4   6  15      113.86      102.22     12.95 o 
  -3   6  15        2.62       20.78     13.66 o 
  -2   6  15        4.31       19.59     10.47 o 
  -1   6  15       78.29      115.64     11.73 o 
   0   6  15        0.52       29.87     13.90 o 
   1   6  15       37.81       43.40     13.16 o 
   2   6  15      418.80      416.88     23.87 o 
   3   6  15        7.62       22.53     20.67 o 
  -8   7  15       35.02       96.56     86.34 o 
  -7   7  15        5.02       76.55     30.79 o 
  -6   7  15      130.42      138.69     15.24 o 
  -5   7  15      122.68      110.73     12.19 o 
  -4   7  15       31.25       65.81     14.99 o 
  -3   7  15        2.05       53.63     19.30 o 
  -2   7  15       22.86       42.43      9.94 o 
  -1   7  15       44.58       80.83     12.12 o 
   0   7  15      161.21      148.92     17.83 o 
   1   7  15      202.17      272.21     18.13 o 
   2   7  15       51.11       66.04     15.78 o 
   3   7  15        1.78       24.36     21.07 o 
  -8   8  15       57.24      129.39     52.41 o 
  -7   8  15       19.33       26.96     16.53 o 
  -6   8  15        3.75       11.24     10.87 o 
  -5   8  15        0.06       12.14     12.93 o 
  -4   8  15       61.12       87.77     10.13 o 
  -3   8  15      470.43      454.58     20.08 o 
  -2   8  15       19.99       19.43     10.23 o 
  -1   8  15       56.48       79.31     14.37 o 
   0   8  15        2.70       25.82     14.19 o 
   1   8  15        6.80       45.09     17.87 o 
   2   8  15      216.45      249.78     25.41 o 
   3   8  15       13.33        8.05     16.49 o 
  -7   9  15       47.32      147.88     41.13 o 
  -6   9  15        4.51       14.02     14.80 o 
  -5   9  15       18.58        9.02     14.42 o 
  -4   9  15       78.09       84.64     11.35 o 
  -3   9  15        2.90       -2.94     10.63 o 
  -2   9  15       30.28       40.86     11.93 o 
  -1   9  15       58.80       62.33     15.62 o 
   0   9  15       70.84       64.63     13.49 o 
   1   9  15      121.67      151.04     16.57 o 
   2   9  15       12.58       56.30     19.65 o 
   3   9  15        2.73      -18.94     16.90 o 
  -7  10  15        6.09       33.12     18.39 o 
  -6  10  15       25.26       25.23     17.34 o 
  -5  10  15        7.11       11.56     13.78 o 
  -4  10  15       19.11       23.20      9.96 o 
  -3  10  15        0.54       10.01     10.18 o 
  -2  10  15      103.29       97.01     12.76 o 
  -1  10  15        0.33        6.84     13.07 o 
   0  10  15        0.12       -7.89     13.51 o 
   1  10  15       32.13       57.31     15.31 o 
   2  10  15        2.08        0.68     17.44 o 
  -6  11  15       11.22       42.78     17.22 o 
  -5  11  15        2.07        4.21     11.41 o 
  -4  11  15        1.09       24.25      9.63 o 
  -3  11  15        0.01       -0.78     11.65 o 
  -2  11  15        6.54       13.60     17.05 o 
  -1  11  15        3.32      -11.77     17.23 o 
   0  11  15       94.79       72.08     15.79 o 
   1  11  15        0.34       -6.21     16.10 o 
   2  11  15       16.89       36.19     18.29 o 
  -6  12  15        8.60        8.76     19.67 o 
  -5  12  15       11.31       -7.47     14.20 o 
  -4  12  15       21.75       26.10     11.95 o 
  -3  12  15        1.65       -2.06     11.35 o 
  -2  12  15       12.96       26.76     14.33 o 
  -1  12  15       29.84       61.19     14.01 o 
   0  12  15       81.65       87.66     19.27 o 
   1  12  15        5.86        0.15     17.02 o 
  -5  13  15        1.65       12.03     24.19 o 
  -4  13  15       27.10       29.71     22.08 o 
  -3  13  15        0.13        7.06     14.21 o 
  -2  13  15        0.57       13.93     15.05 o 
  -1  13  15       31.05       65.14     15.44 o 
   0  13  15       16.82       31.91     15.96 o 
  -4  14  15       30.02       35.63     20.18 o 
  -3  14  15        0.31       -2.39     18.69 o 
  -2  14  15       41.45       59.85     17.55 o 
  -1  14  15        2.82       33.29     15.73 o 
  -8   0  16       84.90       87.44     40.26 o 
  -7   0  16      513.60      500.85     34.52 o 
  -6   0  16        4.68        9.62     17.94 o 
  -5   0  16      107.91       97.64     22.56 o 
  -4   0  16      916.80      833.98     33.10 o 
  -3   0  16        9.21        0.29     14.85 o 
  -2   0  16      141.76      163.48     30.07 o 
  -1   0  16        0.13       19.44     15.10 o 
   0   0  16      355.54      354.83     23.14 o 
   1   0  16      151.11      189.00     22.83 o 
   2   0  16        0.14       13.92     24.49 o 
   3   0  16       56.38       72.99     26.47 o 
  -8   1  16        0.07        3.47     22.05 o 
  -7   1  16        5.79       -4.21     19.08 o 
  -6   1  16       27.88       10.87     18.68 o 
  -5   1  16       55.72       61.47     12.07 o 
  -4   1  16      321.95      301.56     14.45 o 
  -3   1  16        0.07        3.19     12.87 o 
  -2   1  16        4.56       16.56     11.18 o 
  -1   1  16       37.12       38.28     10.58 o 
   0   1  16       11.49       -1.75     12.78 o 
   1   1  16       21.04       35.38     15.36 o 
   2   1  16        0.37      -10.84     17.10 o 
   3   1  16      183.74      131.37     24.51 o 
  -8   2  16       88.17      111.41     23.94 o 
  -7   2  16       20.73       17.85     19.49 o 
  -6   2  16       36.09       44.43     14.46 o 
  -5   2  16      787.84      848.74     26.14 o 
  -4   2  16      252.25      272.86     12.35 o 
  -3   2  16      102.68      112.67     11.35 o 
  -2   2  16       17.55       41.68     11.34 o 
  -1   2  16       54.76       44.21     11.92 o 
   0   2  16       93.21      112.36     13.15 o 
   1   2  16      144.34      139.33     15.57 o 
   2   2  16       32.74       24.67     16.10 o 
   3   2  16       26.50        9.74     26.78 o 
  -8   3  16        1.30        2.22     38.92 o 
  -7   3  16      223.23      240.78     23.33 o 
  -6   3  16      274.35      294.07     20.28 o 
  -5   3  16        0.01       31.84     11.47 o 
  -4   3  16      148.69      163.95     13.02 o 
  -3   3  16       17.71       19.03      9.99 o 
  -2   3  16      123.21      128.25     13.47 o 
  -1   3  16       96.07      103.76     12.87 o 
   0   3  16      125.63      106.21     12.33 o 
   1   3  16       14.22        4.76     14.56 o 
   2   3  16       92.84       99.15     17.56 o 
   3   3  16       54.92       24.35     19.62 o 
  -8   4  16        1.15       15.32     23.30 o 
  -7   4  16       31.95       66.00     25.79 o 
  -6   4  16       16.49       11.00     16.68 o 
  -5   4  16        5.48       45.80     15.39 o 
  -4   4  16      216.87      224.39     12.24 o 
  -3   4  16        0.54        3.45     11.00 o 
  -2   4  16       10.86       22.93     11.58 o 
  -1   4  16       45.84       64.31     12.13 o 
   0   4  16      409.21      435.33     17.54 o 
   1   4  16       15.09       25.94     12.66 o 
   2   4  16       20.90       23.43     18.79 o 
   3   4  16       73.33       40.37     19.80 o 
  -8   5  16        8.17       -3.32     24.14 o 
  -7   5  16      160.26      216.13     36.74 o 
  -6   5  16       24.02       40.26     16.79 o 
  -5   5  16       49.98       68.05     12.77 o 
  -4   5  16        6.63       10.00      9.71 o 
  -3   5  16       88.73       75.24     12.01 o 
  -2   5  16      152.90      167.00     12.08 o 
  -1   5  16        0.97        7.16     11.70 o 
   0   5  16       12.19       20.35     11.93 o 
   1   5  16        0.43        8.54     12.87 o 
   2   5  16      105.02       72.17     16.90 o 
   3   5  16       10.07       23.67     31.73 o 
  -7   6  16       20.02       27.56     24.59 o 
  -6   6  16        3.10      -17.64     17.63 o 
  -5   6  16        0.21      -10.56     12.67 o 
  -4   6  16      153.31      133.57     11.13 o 
  -3   6  16      170.22      169.13     13.19 o 
  -2   6  16       63.83       85.95     13.53 o 
  -1   6  16        0.91       33.58     11.45 o 
   0   6  16      249.93      269.83     16.10 o 
   1   6  16       40.04       77.99     17.76 o 
   2   6  16        5.09      -14.43     16.36 o 
  -7   7  16        0.16       24.37     36.65 o 
  -6   7  16        1.33       33.93     15.17 o 
  -5   7  16       92.57      108.24     23.74 o 
  -4   7  16        1.31        2.82     10.22 o 
  -3   7  16        5.86       24.36     13.31 o 
  -2   7  16       71.78       75.44     15.15 o 
  -1   7  16        2.78       39.05     14.72 o 
   0   7  16       40.83       66.19     15.35 o 
   1   7  16       79.59       88.89     15.92 o 
   2   7  16      112.26      123.57     18.22 o 
  -7   8  16        0.02       -3.93     18.30 o 
  -6   8  16        0.60       18.08     14.45 o 
  -5   8  16       13.45       22.25     12.78 o 
  -4   8  16       16.77       39.54     13.53 o 
  -3   8  16      147.07      159.90     13.39 o 
  -2   8  16       70.83      102.00     23.51 o 
  -1   8  16       31.86       82.38     21.64 o 
   0   8  16        3.56       47.14     25.41 o 
   1   8  16        2.24       23.11     17.68 o 
   2   8  16        1.61       15.92     20.36 o 
  -6   9  16        0.74       22.73     19.80 o 
  -5   9  16      259.75      236.24     14.91 o 
  -4   9  16       20.05       29.12     15.23 o 
  -3   9  16       10.90       29.02     12.24 o 
  -2   9  16        6.50       35.99     13.89 o 
  -1   9  16        3.01       53.68     16.81 o 
   0   9  16        1.30       14.93     16.68 o 
   1   9  16      170.76      163.12     18.56 o 
  -6  10  16        0.07       14.80     20.43 o 
  -5  10  16       21.80       42.92     12.44 o 
  -4  10  16        5.30       18.39     12.14 o 
  -3  10  16      111.38      107.02     15.70 o 
  -2  10  16        9.16        6.39     13.38 o 
  -1  10  16       52.88       77.81     21.26 o 
   0  10  16       21.86       29.45     15.80 o 
   1  10  16       21.50       25.95     17.15 o 
  -5  11  16       23.27       55.51     26.54 o 
  -4  11  16       11.30       39.66     15.60 o 
  -3  11  16       39.23       43.93     15.37 o 
  -2  11  16        0.05        1.92     14.59 o 
  -1  11  16       10.52        7.71     18.95 o 
   0  11  16       60.14       78.28     17.59 o 
  -4  12  16       20.05       36.61     20.41 o 
  -3  12  16       45.66       47.53     15.10 o 
  -2  12  16       75.97       78.63     16.07 o 
  -1  12  16      139.16      173.29     27.15 o 
  -3  13  16        0.62       28.45     20.41 o 
  -2  13  16        0.41        9.53     25.47 o 
  -7   1  17       22.42       11.05     34.01 o 
  -6   1  17        0.74       -2.64     25.34 o 
  -5   1  17       18.84       12.28     13.11 o 
  -4   1  17        0.99      -13.56     14.02 o 
  -3   1  17        8.07       28.47     13.07 o 
  -2   1  17       98.68       88.22     13.69 o 
  -1   1  17        3.07        9.05     12.48 o 
   0   1  17        7.28        1.69     15.65 o 
   1   1  17        0.70        5.92     19.61 o 
   2   1  17        6.68       17.69     24.23 o 
  -7   2  17       23.88       -5.22     22.98 o 
  -6   2  17       14.89       38.94     15.62 o 
  -5   2  17       10.71       17.20     13.61 o 
  -4   2  17      129.50      110.04     14.11 o 
  -3   2  17       10.70        9.01     12.91 o 
  -2   2  17      222.57      212.97     14.79 o 
  -1   2  17       55.07       38.48     12.98 o 
   0   2  17      101.31      112.29     15.24 o 
   1   2  17        6.43      -12.27     20.06 o 
   2   2  17       39.93       23.12     26.30 o 
  -7   3  17       61.57       56.81     21.02 o 
  -6   3  17      168.27      194.65     18.72 o 
  -5   3  17      140.21      168.14     16.20 o 
  -4   3  17       55.09       40.80     13.35 o 
  -3   3  17       22.62       25.31     13.23 o 
  -2   3  17        0.29       10.09     12.72 o 
  -1   3  17        8.50       22.66     13.36 o 
   0   3  17        0.50        4.97     15.92 o 
   1   3  17       19.96       25.00     22.04 o 
   2   3  17       10.77        9.13     34.93 o 
  -7   4  17      109.40      146.53     32.85 o 
  -6   4  17       64.28       67.06     16.78 o 
  -5   4  17       80.79      104.99     15.62 o 
  -4   4  17       29.02       26.32     12.33 o 
  -3   4  17       23.31       27.60     16.23 o 
  -2   4  17       54.63       51.42     12.21 o 
  -1   4  17        0.14       -3.50     13.70 o 
   0   4  17        5.77       34.81     14.02 o 
   1   4  17        2.96       20.77     15.89 o 
   2   4  17       13.79       13.08     39.14 o 
  -7   5  17      117.75      156.83     30.10 o 
  -6   5  17        7.79       23.92     16.99 o 
  -5   5  17      155.36      161.12     15.41 o 
  -4   5  17        0.25       -1.52     11.86 o 
  -3   5  17       70.79       73.20     13.61 o 
  -2   5  17        0.23       33.94     15.98 o 
  -1   5  17        0.01       14.75     13.42 o 
   0   5  17       51.35       60.76     13.99 o 
   1   5  17      171.39      190.52     24.99 o 
  -6   6  17        1.29      -12.60     17.79 o 
  -5   6  17       88.47      100.09     15.54 o 
  -4   6  17       25.18       31.55     11.85 o 
  -3   6  17       42.82       36.51     14.69 o 
  -2   6  17       74.27       74.00     14.55 o 
  -1   6  17        1.89       15.20     13.32 o 
   0   6  17       98.24      152.10     18.52 o 
   1   6  17        4.76       25.20     18.43 o 
  -6   7  17       31.44       30.47     20.76 o 
  -5   7  17       20.06       17.82     15.75 o 
  -4   7  17        4.33       28.60     12.16 o 
  -3   7  17      309.99      299.48     19.12 o 
  -2   7  17        3.18       16.85     11.86 o 
  -1   7  17      285.43      333.65     32.35 o 
   0   7  17       10.29       44.27     19.10 o 
   1   7  17       43.90       42.69     20.33 o 
  -6   8  17        0.01       31.72     18.05 o 
  -5   8  17       27.10       47.77     16.93 o 
  -4   8  17        1.05       15.33     18.32 o 
  -3   8  17        0.53       11.89     13.98 o 
  -2   8  17        4.85       54.65     15.06 o 
  -1   8  17      180.20      219.25     19.61 o 
   0   8  17       35.11       63.18     24.00 o 
  -5   9  17      164.16      173.36     22.43 o 
  -4   9  17        7.33        2.26     15.68 o 
  -3   9  17      259.09      266.17     23.79 o 
  -2   9  17       43.52       65.88     15.94 o 
  -1   9  17        0.01        5.09     19.02 o 
   0   9  17       49.07       82.62     20.07 o 
  -4  10  17      142.12      168.95     18.23 o 
  -3  10  17       18.08       26.10     15.82 o 
  -2  10  17       12.01       11.53     16.67 o 
  -1  10  17        0.12       10.32     17.70 o 
  -6   0  18       13.68       38.85     28.14 o 
  -5   0  18        1.70       -4.72     21.48 o 
  -4   0  18      183.21      192.28     26.07 o 
  -3   0  18       61.18       66.19     43.56 o 
  -2   0  18      227.07      257.03     24.01 o 
  -1   0  18      176.05      207.33     25.75 o 
   0   0  18       69.33       57.47     24.70 o 
   1   0  18        3.80       20.54     30.70 o 
  -6   1  18       16.06       20.86     23.09 o 
  -5   1  18      131.29      141.72     15.31 o 
  -4   1  18       73.95       66.16     14.98 o 
  -3   1  18       30.49       33.33     16.75 o 
  -2   1  18       16.47       11.11     14.84 o 
  -1   1  18        3.50       17.93     16.60 o 
   0   1  18       17.11       16.33     18.56 o 
   1   1  18       84.15       74.92     28.92 o 
  -6   2  18       34.31       41.84     19.47 o 
  -5   2  18        0.23        7.04     15.15 o 
  -4   2  18       24.64       25.26     19.99 o 
  -3   2  18       13.10       32.21     15.38 o 
  -2   2  18       34.27       41.78     15.28 o 
  -1   2  18       13.06       32.52     17.58 o 
   0   2  18       15.17       31.80     18.75 o 
   1   2  18        3.54      -11.16     19.56 o 
  -6   3  18        4.16        5.81     19.56 o 
  -5   3  18        1.17       20.73     21.49 o 
  -4   3  18        0.02      -10.79     13.99 o 
  -3   3  18       25.70       24.29     15.40 o 
  -2   3  18        5.56       18.91     15.50 o 
  -1   3  18        0.06       -1.35     14.95 o 
   0   3  18        1.57       12.12     18.53 o 
  -6   4  18       58.77       29.84     23.94 o 
  -5   4  18       20.15       40.30     16.93 o 
  -4   4  18        0.17       -6.79     14.92 o 
  -3   4  18        0.26       -7.18     15.50 o 
  -2   4  18      161.60      155.42     15.93 o 
  -1   4  18       40.70       15.99     16.01 o 
   0   4  18        3.42        1.23     19.31 o 
  -5   5  18       44.31       57.27     16.64 o 
  -4   5  18       62.24       59.11     18.16 o 
  -3   5  18        2.44       19.92     15.19 o 
  -2   5  18        1.83       -0.83     14.26 o 
  -1   5  18       21.96       64.19     17.10 o 
   0   5  18      182.66      197.24     24.01 o 
  -5   6  18       22.96       32.18     16.99 o 
  -4   6  18        0.53       23.92     15.84 o 
  -3   6  18        8.57       18.34     16.27 o 
  -2   6  18       79.89      107.19     23.86 o 
  -1   6  18       23.39       43.09     18.09 o 
  -4   7  18        0.44        4.24     16.82 o 
  -3   7  18        6.00       15.72     14.82 o 
  -2   7  18       11.40       22.72     17.94 o 
  -1   7  18       80.83      139.96     19.10 o 
  -3   8  18       22.25       30.32     17.79 o 
  -2   8  18       12.09       39.09     20.27 o 
  -4   1  19        6.65       26.03     24.13 o 
  -3   1  19        6.66      -15.10     29.86 o 
  -2   1  19      121.79      162.76     21.27 o 
  -4   2  19        7.70       10.62     33.64 o 
  -3   2  19       30.11       23.12     18.86 o 
  -2   2  19       92.80       85.41     25.33 o 
  -4   3  19        0.13      -17.25     26.19 o 
  -3   3  19       98.68      127.02     29.18 o 
  -2   3  19       41.70       25.72     18.00 o 
                                                 
