# Supplementary material for: Crystal structure of (E)-4-hy­droxy-N′-(3-meth­oxy­benzyl­idene)benzohydrazide
Source: Acta Crystallogr E Crystallogr Commun. 2016 Aug 26;72(Pt 9):1339–42. doi: 10.1107/S2056989016013268 (PMC5120720; doi:10.1107/S2056989016013268)
Supplement: Supplementary file 3 [file e-72-01339-Isup3.cml]

<?xml version="1.0" ?>
<cml>
<molecule title="(E)-4-Hydroxy-N&#39;-(3-methoxybenzylidene)benzohydrazide" id="m1">
  <atomArray>
    <atom id="a1" elementType="C" />
    <atom id="a2" elementType="O" />
    <atom id="a3" elementType="C" />
    <atom id="a4" elementType="C" />
    <atom id="a5" elementType="C" />
    <atom id="a6" elementType="C" />
    <atom id="a7" elementType="C" />
    <atom id="a8" elementType="C" />
    <atom id="a9" elementType="N" />
    <atom id="a10" elementType="N" />
    <atom id="a11" elementType="C" />
    <atom id="a12" elementType="O" />
    <atom id="a13" elementType="C" />
    <atom id="a14" elementType="C" />
    <atom id="a15" elementType="C" />
    <atom id="a16" elementType="C" />
    <atom id="a17" elementType="O" />
    <atom id="a18" elementType="C" />
    <atom id="a19" elementType="C" />
    <atom id="a20" elementType="C" />
  </atomArray>
  <bondArray>
    <bond atomRefs2="a1 a2" order="1" />
    <bond atomRefs2="a2 a3" order="1" />
    <bond atomRefs2="a3 a4" order="2">
      <bondStereo>T</bondStereo>
    </bond>
    <bond atomRefs2="a4 a5" order="1" />
    <bond atomRefs2="a5 a6" order="2">
      <bondStereo>C</bondStereo>
    </bond>
    <bond atomRefs2="a6 a7" order="1" />
    <bond atomRefs2="a7 a8" order="1" />
    <bond atomRefs2="a8 a9" order="2">
      <bondStereo>T</bondStereo>
    </bond>
    <bond atomRefs2="a9 a10" order="1" />
    <bond atomRefs2="a10 a11" order="1" />
    <bond atomRefs2="a11 a12" order="2" />
    <bond atomRefs2="a11 a13" order="1" />
    <bond atomRefs2="a13 a14" order="2">
      <bondStereo>T</bondStereo>
    </bond>
    <bond atomRefs2="a14 a15" order="1" />
    <bond atomRefs2="a15 a16" order="2">
      <bondStereo>T</bondStereo>
    </bond>
    <bond atomRefs2="a16 a17" order="1" />
    <bond atomRefs2="a16 a18" order="1" />
    <bond atomRefs2="a18 a19" order="2">
      <bondStereo>C</bondStereo>
    </bond>
    <bond atomRefs2="a13 a19" order="1" />
    <bond atomRefs2="a7 a20" order="2">
      <bondStereo>C</bondStereo>
    </bond>
    <bond atomRefs2="a3 a20" order="1" />
  </bondArray>
</molecule>
</cml>
